# Supplementary material for: Comparative Transcriptome Profiles of Human HaCaT Cells in Response to Gynostemma pentaphyllum Extracts Obtained Using Three Independent Methods by RNA Sequencing
Source: Life (Basel). 2023 Feb 2;13(2):423. doi: 10.3390/life13020423 (PMC9961609; doi:10.3390/life13020423)
Supplement: Supplementary file 1 [file life-13-00423-s001.zip › Supplementary tables.xlsx]

## Sheet: Table S1
Table S1. List of differentially expressed genes by the GP extract from the plant.
ID	Gene	Description	GP-P_log2FoldChange	GP-P_pvalue	GP-C_log2FoldChange	GP-CR_log2FoldChange	GP-All_log2FoldChange
NM_172198.2	KCND3	NM_172198.2 Homo sapiens potassium voltage-gated channel subfamily D member 3 (KCND3), transcript variant 2, mRNA	5.02554	0.00150369	3.86022	3.8591	4.35989
XR_001755776.1	LOC101928092	XR_001755776.1 PREDICTED: Homo sapiens uncharacterized LOC101928092 (LOC101928092), transcript variant X1, ncRNA	4.94468	0.00203503	2.44529	4.18086	4.17956
NM_001319196.1	S100A8	NM_001319196.1 Homo sapiens S100 calcium binding protein A8 (S100A8), transcript variant 1, mRNA	4.85784	0.0038284	NA	NA	3.2724
NR_110426.1	ELDR	NR_110426.1 Homo sapiens EGFR long non-coding downstream RNA (ELDR), long non-coding RNA	4.85784	0.0038284	NA	2.85909	3.59468
XR_930848.1	NLRP6	XR_930848.1 PREDICTED: Homo sapiens NLR family pyrin domain containing 6 (NLRP6), transcript variant X2, misc_RNA	4.85629	0.00280579	3.18229	2.44457	3.85713
XR_002959814.1	LOC105377548	XR_002959814.1 PREDICTED: Homo sapiens uncharacterized LOC105377548 (LOC105377548), transcript variant X6, ncRNA	4.85519	0.00394399	4.03012	3.85888	4.31662
XR_001753501.1	LOC105372185	XR_001753501.1 PREDICTED: Homo sapiens uncharacterized LOC105372185 (LOC105372185), transcript variant X3, ncRNA	4.76398	0.00384537	0.964286	3.85885	3.85767
XM_005264317.3	LTBP1	XM_005264317.3 PREDICTED: Homo sapiens latent transforming growth factor beta binding protein 1 (LTBP1), transcript variant X9, mRNA	4.76302	0.00385487	5.10821	5.181	5.0276
XR_001752789.1	LOC107985063	XR_001752789.1 PREDICTED: Homo sapiens uncharacterized LOC107985063 (LOC107985063), ncRNA	4.76151	0.00570973	0.964286	0.963	3.35805
XM_011519280.2	LOC101928722	XM_011519280.2 PREDICTED: Homo sapiens nascent polypeptide-associated complex subunit alpha, muscle-specific form-like (LOC101928722), mRNA	4.76056	0.00690656	2.86028	4.18072	4.12966
XM_017021018.1	MIPOL1	XM_017021018.1 PREDICTED: Homo sapiens mirror-image polydactyly 1 (MIPOL1), transcript variant X33, mRNA	4.66441	0.005349	3.86013	3.44359	4.07988
XR_001738340.1	LOC107985239	XR_001738340.1 PREDICTED: Homo sapiens uncharacterized LOC107985239 (LOC107985239), transcript variant X2, ncRNA	4.66346	0.00699847	4.31966	3.85857	4.31693
NR_110810.1	SEPT4-AS1	NR_110810.1 Homo sapiens SEPT4 antisense RNA 1 (SEPT4-AS1), long non-coding RNA	4.55814	0.00958802	3.18211	3.44389	3.85788
NM_005986.2	SOX1	NM_005986.2 Homo sapiens SRY-box 1 (SOX1), mRNA	4.55681	0.00947548	2.8602	2.44352	3.59418
XM_011545921.2	ZG16	XM_011545921.2 PREDICTED: Homo sapiens zymogen granule protein 16 (ZG16), transcript variant X1, mRNA	4.55625	0.00806677	4.76705	3.85888	4.44232
NR_110549.1	TCAF2P1	NR_110549.1 Homo sapiens TRPM8 channel associated factor 2 pseudogene 1 (TCAF2P1), non-coding RNA	4.55615	0.00757143	3.18224	4.55936	4.22673
XM_011524649.3	C17orf78	XM_011524649.3 PREDICTED: Homo sapiens chromosome 17 open reading frame 78 (C17orf78), transcript variant X3, mRNA	4.55584	0.00940203	3.86026	3.18092	3.97289
XR_952325.2	LOC105379627	XR_952325.2 PREDICTED: Homo sapiens uncharacterized LOC105379627 (LOC105379627), transcript variant X1, ncRNA	4.5552	0.0087756	3.66757	2.85856	3.85697
XR_947146.2	LOC105378625	XR_947146.2 PREDICTED: Homo sapiens uncharacterized LOC105378625 (LOC105378625), transcript variant X2, ncRNA	4.2171	0.00367559	3.35777	2.70448	3.55875
XM_017028813.1	DRICH1	XM_017028813.1 PREDICTED: Homo sapiens aspartate rich 1 (DRICH1), transcript variant X6, mRNA	4.21703	0.00348048	3.35779	3.48236	3.73723
XR_924843.2	LOC105374286	XR_924843.2 PREDICTED: Homo sapiens uncharacterized LOC105374286 (LOC105374286), transcript variant X2, ncRNA	4.21669	0.00482647	1.89837	3.89752	3.63255
XM_017022782.1	LOC107983981	XM_017022782.1 PREDICTED: Homo sapiens uncharacterized LOC107983981 (LOC107983981), transcript variant X1, mRNA	4.21561	0.00368985	3.06836	1.48242	3.3101
XM_005265060.2	RBMS3	XM_005265060.2 PREDICTED: Homo sapiens RNA binding motif single stranded interacting protein 3 (RBMS3), transcript variant X1, mRNA	4.14149	0.00516782	3.35792	3.21936	3.63238
NR_037886.1	LINC01792	NR_037886.1 Homo sapiens long intergenic non-protein coding RNA 1792 (LINC01792), long non-coding RNA	4.14084	0.0062312	1.48339	1.48178	2.95326
NM_004179.2	TPH1	NM_004179.2 Homo sapiens tryptophan hydroxylase 1 (TPH1), mRNA	4.06502	0.00641957	4.65341	3.89721	4.24184
NR_103840.1	LINC00539	NR_103840.1 Homo sapiens long intergenic non-protein coding RNA 539 (LINC00539), transcript variant 1, long non-coding RNA	3.75344	0.00129592	3.90944	3.46059	3.71887
XR_002959811.1	LOC105377548	XR_002959811.1 PREDICTED: Homo sapiens uncharacterized LOC105377548 (LOC105377548), transcript variant X3, ncRNA	3.5834	0.00411385	3.32451	3.52502	3.48101
XM_011532075.1	LARP1B	XM_011532075.1 PREDICTED: Homo sapiens La ribonucleoprotein domain family member 1B (LARP1B), transcript variant X39, mRNA	3.52288	0.00538594	2.17255	2.17117	2.77233
XM_017000481.1	LEXM	XM_017000481.1 PREDICTED: Homo sapiens lymphocyte expansion molecule (LEXM), transcript variant X4, mRNA	3.45851	0.00852867	3.25053	2.80857	3.19662
XR_947722.2	LINC01765	XR_947722.2 PREDICTED: Homo sapiens long intergenic non-protein coding RNA 1765 (LINC01765), ncRNA	3.45753	0.00698492	1.32455	2.00093	2.54332
NM_001349490.1	PXK	NM_001349490.1 Homo sapiens PX domain containing serine/threonine kinase like (PXK), transcript variant 10, mRNA	3.32017	0.00938469	2.00249	2.3231	2.66271
XR_001739367.1	LOC112267877	XR_001739367.1 PREDICTED: Homo sapiens uncharacterized LOC112267877 (LOC112267877), transcript variant X18, ncRNA	3.16892	0.00358049	2.66556	2.22386	2.73698
XM_017023613.2	SULT1A1	XM_017023613.2 PREDICTED: Homo sapiens sulfotransferase family 1A member 1 (SULT1A1), transcript variant X14, mRNA	3.05843	0.00774796	1.2249	2.11676	2.32195
XM_017005455.1	LOC102723730	XM_017005455.1 PREDICTED: Homo sapiens adhesive plaque matrix protein-like (LOC102723730), mRNA	3.05789	0.00633896	2.00247	1.87562	2.41503
NM_001257205.1	FGF1	NM_001257205.1 Homo sapiens fibroblast growth factor 1 (FGF1), transcript variant 7, mRNA	3.05728	0.00632604	2.66551	2.22363	2.68788
XR_001755059.1	LOC107985495	XR_001755059.1 PREDICTED: Homo sapiens uncharacterized LOC107985495 (LOC107985495), ncRNA	2.80522	0.00604262	2.75733	3.61585	3.11548
NM_001350814.1	GRB10	NM_001350814.1 Homo sapiens growth factor receptor bound protein 10 (GRB10), transcript variant 1, mRNA	2.6985	0.00914078	1.90945	2.0015	2.24751
NR_003923.2	GUCY1B2	NR_003923.2 Homo sapiens guanylate cyclase 1 soluble subunit beta 2 (pseudogene) (GUCY1B2), non-coding RNA	2.58395	0.00869291	-0.734584	-0.735539	1.26251
XM_017022131.1	FMN1	XM_017022131.1 PREDICTED: Homo sapiens formin 1 (FMN1), transcript variant X4, mRNA	2.58246	0.00452082	1.19514	1.77877	1.96439
NM_001287740.1	STK32A	NM_001287740.1 Homo sapiens serine/threonine kinase 32A (STK32A), transcript variant 3, mRNA	2.53451	0.0098212	1.85053	2.20301	2.22222
NM_001321164.1	ARHGAP44	NM_001321164.1 Homo sapiens Rho GTPase activating protein 44 (ARHGAP44), transcript variant 2, mRNA	2.41365	0.00818834	2.06144	1.5861	2.05876
XR_001746803.1	LOC105376116	XR_001746803.1 PREDICTED: Homo sapiens uncharacterized LOC105376116 (LOC105376116), transcript variant X2, ncRNA	2.40009	0.00569813	2.19518	1.94869	2.19251
NR_026949.1	EWSAT1	NR_026949.1 Homo sapiens Ewing sarcoma associated transcript 1 (EWSAT1), long non-coding RNA	2.15118	0.00704722	0.417639	0.153075	1.19894
NM_001323901.1	GSG1L	NM_001323901.1 Homo sapiens GSG1 like (GSG1L), transcript variant 4, mRNA	2.14942	0.00750963	1.1546	0.290638	1.39401
NM_003106.3	SOX2	NM_003106.3 Homo sapiens SRY-box 2 (SOX2), mRNA	2.10321	0.00899685	2.26556	1.53718	2.00003
NM_022829.5	SLC13A3	NM_022829.5 Homo sapiens solute carrier family 13 member 3 (SLC13A3), transcript variant 1, mRNA	2.06965	0.00617409	1.48794	1.32321	1.66305
NM_024721.4	ZFHX4	NM_024721.4 Homo sapiens zinc finger homeobox 4 (ZFHX4), mRNA	2.0232	0.00261265	1.00259	0.515772	1.32124
XR_001745167.1	LOC105375231	XR_001745167.1 PREDICTED: Homo sapiens uncharacterized LOC105375231 (LOC105375231), ncRNA	-2.18875	0.00999863	-1.65456	-1.77139	-1.85472
XR_001746025.1	LOC101927245	XR_001746025.1 PREDICTED: Homo sapiens vegetative cell wall protein gp1-like (LOC101927245), transcript variant X11, misc_RNA	-2.23846	0.00962773	-1.58241	-1.58382	-1.77134
XM_017010331.1	EDN1	XM_017010331.1 PREDICTED: Homo sapiens endothelin 1 (EDN1), transcript variant X3, mRNA	-2.25728	0.00401247	-0.83869	-0.781032	-1.15292
XM_011534370.1	SPATA18	XM_011534370.1 PREDICTED: Homo sapiens spermatogenesis associated 18 (SPATA18), transcript variant X3, mRNA	-2.32241	0.00555935	-0.489289	-1.09833	-1.12207
NM_003771.4	KRT36	NM_003771.4 Homo sapiens keratin 36 (KRT36), mRNA	-2.428	0.00275249	-0.779774	-2.83987	-1.7256
NR_144508.1	C15orf54	NR_144508.1 Homo sapiens chromosome 15 open reading frame 54 (putative) (C15orf54), transcript variant 2, long non-coding RNA	-2.46058	0.00628159	-0.456931	-0.65106	-0.956587
XM_017011367.1	TTBK1	XM_017011367.1 PREDICTED: Homo sapiens tau tubulin kinase 1 (TTBK1), transcript variant X5, mRNA	-2.58637	0.00540683	-1.99734	-2.16873	-2.23126
XM_005254166.2	FAM81A	XM_005254166.2 PREDICTED: Homo sapiens family with sequence similarity 81 member A (FAM81A), transcript variant X2, mRNA	-2.66502	0.0025172	-0.721845	-0.117323	-0.832749
XR_941387.3	LOC105377799	XR_941387.3 PREDICTED: Homo sapiens uncharacterized LOC105377799 (LOC105377799), transcript variant X2, ncRNA	-2.76767	0.00630965	-0.561411	-1.2787	-1.27975
NR_104464.1	C6orf201	NR_104464.1 Homo sapiens chromosome 6 open reading frame 201 (C6orf201), transcript variant 3, non-coding RNA	-3.00066	0.00832933	-1.26053	-1.12433	-1.58472
NR_109951.1	head to head	NR_109951.1 Homo sapiens OSMR antisense RNA 1 (head to head) (OSMR-AS1), long non-coding RNA	-3.06165	0.00826131	-1.05628	-1.32077	-1.58504
NR_073017.2	ST3GAL3	NR_073017.2 Homo sapiens ST3 beta-galactoside alpha-2,3-sialyltransferase 3 (ST3GAL3), transcript variant 20, non-coding RNA	-3.39296	0.00758809	-0.219845	-0.143107	-0.691434
XM_017006335.2	NMNAT3	XM_017006335.2 PREDICTED: Homo sapiens nicotinamide nucleotide adenylyltransferase 3 (NMNAT3), transcript variant X8, mRNA	-3.46012	0.00735076	0.00249671	-0.998828	-0.914461
XM_011514300.2	COL11A2	XM_011514300.2 PREDICTED: Homo sapiens collagen type XI alpha 2 chain (COL11A2), transcript variant X3, mRNA	-3.46144	0.00652682	-0.649689	-1.13618	-1.34347
XM_011510461.3	BCL2L11	XM_011510461.3 PREDICTED: Homo sapiens BCL2 like 11 (BCL2L11), transcript variant X4, mRNA	-3.52507	0.004178	-1.93613	-0.615188	-1.58454
XM_017022814.2	NPIPB9	XM_017022814.2 PREDICTED: Homo sapiens nuclear pore complex interacting protein family member B9 (NPIPB9), transcript variant X1, mRNA	-3.54478	0.000671561	-1.42626	-0.880068	-1.58459
NM_001349527.1	PXK	NM_001349527.1 Homo sapiens PX domain containing serine/threonine kinase like (PXK), transcript variant 45, mRNA	-3.64622	0.00284183	-0.31939	-1.83542	-1.37055
NM_005924.4	MEOX2	NM_005924.4 Homo sapiens mesenchyme homeobox 2 (MEOX2), mRNA	-3.95559	0.00100879	-1.95161	-1.36744	-2.07953
XR_001755955.1	LOC107985709	XR_001755955.1 PREDICTED: Homo sapiens uncharacterized LOC107985709 (LOC107985709), transcript variant X4, ncRNA	-3.98485	0.0084313	-0.177998	-0.626791	-0.916924
XM_017005681.1	MED12L	XM_017005681.1 PREDICTED: Homo sapiens mediator complex subunit 12 like (MED12L), transcript variant X10, mRNA	-4.0669	0.00900594	-0.997425	-0.998966	-1.50674
NR_125887.1	LINC02355	NR_125887.1 Homo sapiens long intergenic non-protein coding RNA 2355 (LINC02355), long non-coding RNA	-4.06721	0.00596367	-4.06332	-5.0264	-4.38642
NM_001058.3	TACR1	NM_001058.3 Homo sapiens tachykinin receptor 1 (TACR1), transcript variant long, mRNA	-4.06722	0.00638062	-1.58243	-2.58369	-2.4324
XM_024446729.1	GRB10	XM_024446729.1 PREDICTED: Homo sapiens growth factor receptor bound protein 10 (GRB10), transcript variant X25, mRNA	-4.06728	0.00606044	-1.58246	-3.16881	-2.58479
XR_950132.2	LOC105369315	XR_950132.2 PREDICTED: Homo sapiens uncharacterized LOC105369315 (LOC105369315), transcript variant X8, ncRNA	-4.219	0.00422537	-4.21528	-1.32058	-2.58492
XM_017013645.1	GSDMC	XM_017013645.1 PREDICTED: Homo sapiens gasdermin C (GSDMC), transcript variant X9, mRNA	-4.2895	0.0026464	-2.06776	-1.39124	-2.16935
XR_953263.2	LOC105377809	XR_953263.2 PREDICTED: Homo sapiens uncharacterized LOC105377809 (LOC105377809), ncRNA	-4.35696	0.0022685	-2.13511	-0.873617	-1.8742
NM_014728.3	FRMPD4	NM_014728.3 Homo sapiens FERM and PDZ domain containing 4 (FRMPD4), transcript variant 5, mRNA	-4.55926	0.00869796	-2.11293	-2.69885	-2.96315
XM_011544468.2	PSD3	XM_011544468.2 PREDICTED: Homo sapiens pleckstrin and Sec7 domain containing 3 (PSD3), transcript variant X7, mRNA	-4.66652	0.00581325	-1.48291	-2.22107	-2.39215
NM_001202481.1	CRHR2	NM_001202481.1 Homo sapiens corticotropin releasing hormone receptor 2 (CRHR2), transcript variant 3, mRNA	-4.66654	0.00517852	-3.70078	-4.66389	-4.34445
NR_132756.1	SNORD135	NR_132756.1 Homo sapiens small nucleolar RNA, C/D box 135 (SNORD135), small nucleolar RNA	-4.66654	0.00517852	-1.21988	-0.221426	-1.22156
NM_012125.3	CHRM5	NM_012125.3 Homo sapiens cholinergic receptor muscarinic 5 (CHRM5), transcript variant 1, mRNA	-4.76563	0.00518204	-4.762	-1.32052	-2.9069
NM_032011.1	PCDHGA3	NM_032011.1 Homo sapiens protocadherin gamma subfamily A, 3 (PCDHGA3), transcript variant 2, mRNA	-4.7658	0.00382766	-1.58231	-4.76329	-3.16964
NM_001351941.1	STXBP6	NM_001351941.1 Homo sapiens syntaxin binding protein 6 (STXBP6), transcript variant 5, mRNA	-4.76582	0.0040595	-4.76205	-1.90511	-3.48212
XM_011514921.2	MPIG6B	XM_011514921.2 PREDICTED: Homo sapiens megakaryocyte and platelet inhibitory receptor G6b (MPIG6B), transcript variant X3, mRNA	-4.76611	0.00427152	-0.904474	-2.32081	-2.032
NR_110113.1	LINC01103	NR_110113.1 Homo sapiens long intergenic non-protein coding RNA 1103 (LINC01103), long non-coding RNA	-4.7662	0.00437131	-0.904371	-1.58383	-1.79079
NM_001301828.1	FUOM	NM_001301828.1 Homo sapiens fucose mutarotase (FUOM), transcript variant 4, mRNA	-4.94662	0.00202374	-0.763035	-2.08635	-1.86474
XR_001750935.1	LOC107984639	XR_001750935.1 PREDICTED: Homo sapiens uncharacterized LOC107984639 (LOC107984639), ncRNA	-4.94666	0.00233137	-2.50006	-3.08593	-3.35015
XR_001740951.1	LOC105374145	XR_001740951.1 PREDICTED: Homo sapiens uncharacterized LOC105374145 (LOC105374145), transcript variant X4, ncRNA	-5.10674	0.00152139	-2.24533	0.00110421	-1.30923
XR_001746279.2	LCN12	XR_001746279.2 PREDICTED: Homo sapiens lipocalin 12 (LCN12), transcript variant X7, misc_RNA	-5.10711	0.000934719	-1.438	-2.66191	-2.51052
XM_024448524.1	CARD17	XM_024448524.1 PREDICTED: Homo sapiens caspase recruitment domain family member 17 (CARD17), transcript variant X2, mRNA	-5.31842	0.000711942	-1.87192	-0.998436	-1.95638

## Sheet: Table S2
Table S2. List of differentially expressed genes by the GP extract from the callus.
ID	Gene	Description	GP-C_log2FoldChange	GP-C_pvalue	GP-P_log2FoldChange	GP-CR_log2FoldChange	GP-All_log2FoldChange
XM_005264317.3	LTBP1	XM_005264317.3 PREDICTED: Homo sapiens latent transforming growth factor beta binding protein 1 (LTBP1), transcript variant X9, mRNA	5.10821	0.00159573	4.76302	5.181	5.0276
XR_001753316.2	LOC107985155	XR_001753316.2 PREDICTED: Homo sapiens uncharacterized LOC107985155 (LOC107985155), ncRNA	5.03018	0.00155576	3.85681	2.44358	4.13092
XR_001747014.1	CFAP70	XR_001747014.1 PREDICTED: Homo sapiens cilia and flagella associated protein 70 (CFAP70), transcript variant X21, misc_RNA	4.86026	0.00328655	4.44117	4.76572	4.69901
NM_001204406.1	ALOX5AP	NM_001204406.1 Homo sapiens arachidonate 5-lipoxygenase activating protein (ALOX5AP), transcript variant 2, mRNA	4.76711	0.00426364	3.66265	4.3184	4.31731
XR_002957509.1	LOC102723490	XR_002957509.1 PREDICTED: Homo sapiens uncharacterized LOC102723490 (LOC102723490), transcript variant X4, ncRNA	4.76711	0.00440872	3.1744	1.85861	3.7318
NM_139175.1	RNF133	NM_139175.1 Homo sapiens ring finger protein 133 (RNF133), mRNA	4.7671	0.00532936	0.960405	NA	3.27335
XM_024449153.1	SOX5	XM_024449153.1 PREDICTED: Homo sapiens SRY-box 5 (SOX5), transcript variant X11, mRNA	4.66765	0.00797762	2.43967	3.85861	3.91688
NM_001282485.1	PRKG2	NM_001282485.1 Homo sapiens protein kinase cGMP-dependent 2 (PRKG2), transcript variant 6, mRNA	4.66764	0.0063495	1.85252	1.85856	3.44293
NR_149037.1	LOC100131472	NR_149037.1 Homo sapiens uncharacterized LOC100131472 (LOC100131472), long non-coding RNA	4.66757	0.00635052	4.02654	3.44391	4.1309
NM_020377.4	CYSLTR2	NM_020377.4 Homo sapiens cysteinyl leukotriene receptor 2 (CYSLTR2), transcript variant VI, mRNA	4.66754	0.0070382	4.02589	3.66598	4.17951
NM_004179.2	TPH1	NM_004179.2 Homo sapiens tryptophan hydroxylase 1 (TPH1), mRNA	4.65341	0.00076636	4.06502	3.89721	4.24184
NR_125924.1	LOC101929353	NR_125924.1 Homo sapiens uncharacterized LOC101929353 (LOC101929353), long non-coding RNA	4.56067	0.00828624	1.85818	3.66625	3.73277
NR_104188.1	XXYLT1-AS1	NR_104188.1 Homo sapiens XXYLT1 antisense RNA 1 (XXYLT1-AS1), long non-coding RNA	4.56066	0.00939107	3.43742	2.44352	3.73161
XM_017022914.2	ACSM1	XM_017022914.2 PREDICTED: Homo sapiens acyl-CoA synthetase medium chain family member 1 (ACSM1), transcript variant X14, mRNA	4.56064	0.00939166	2.44338	4.18104	3.97374
NM_001354701.1	SCN5A	NM_001354701.1 Homo sapiens sodium voltage-gated channel alpha subunit 5 (SCN5A), transcript variant 7, mRNA	4.56062	0.00939189	3.85545	4.31824	4.27272
NM_005467.3	NAALAD2	NM_005467.3 Homo sapiens N-acetylated alpha-linked acidic dipeptidase 2 (NAALAD2), transcript variant 1, mRNA	4.42195	0.00305757	2.21742	1.48243	3.2658
XM_024452137.1	CBS	XM_024452137.1 PREDICTED: Homo sapiens cystathionine-beta-synthase (CBS), transcript variant X6, mRNA	4.22031	0.00581138	3.70209	3.48213	3.8346
NR_103840.1	LINC00539	NR_103840.1 Homo sapiens long intergenic non-protein coding RNA 539 (LINC00539), transcript variant 1, long non-coding RNA	3.90944	0.00129573	3.75344	3.46059	3.71887
NM_016351.5	ADAM22	NM_016351.5 Homo sapiens ADAM metallopeptidase domain 22 (ADAM22), transcript variant 3, mRNA	3.80989	0.00152508	2.69958	3.00131	3.24827
NM_001130861.1	CLDN5	NM_001130861.1 Homo sapiens claudin 5 (CLDN5), transcript variant 1, mRNA	3.58742	0.0046384	2.1695	2.46053	2.87489
NM_001321073.2	CBSL	NM_001321073.2 Homo sapiens cystathionine-beta-synthase like (CBSL), transcript variant 3, mRNA	3.5262	0.00954713	2.17089	2.70151	2.90719
NR_148476.1	N4BP2L1	NR_148476.1 Homo sapiens NEDD4 binding protein 2 like 1 (N4BP2L1), transcript variant 18, non-coding RNA	2.9567	0.00370661	1.32014	1.58608	2.14319
XM_005278065.3	MAGIX	XM_005278065.3 PREDICTED: Homo sapiens MAGI family member, X-linked (MAGIX), transcript variant X5, mRNA	2.62151	0.0023908	-0.22393	0.00137243	1.41574
XM_024450745.1	INCA1	XM_024450745.1 PREDICTED: Homo sapiens inhibitor of CDK, cyclin A1 interacting protein 1 (INCA1), transcript variant X6, mRNA	2.58744	0.00871435	1.13631	1.13837	1.79388
NR_148877.1	FAM86B2	NR_148877.1 Homo sapiens family with sequence similarity 86 member B2 (FAM86B2), transcript variant 3, non-coding RNA	2.50504	0.00970086	1.80527	2.11661	2.17005
NM_001352425.1	RCBTB2	NM_001352425.1 Homo sapiens RCC1 and BTB domain containing protein 2 (RCBTB2), transcript variant 6, mRNA	2.46196	0.000408026	1.41376	0.939872	1.7492
XM_011531531.3	ANAPC10	XM_011531531.3 PREDICTED: Homo sapiens anaphase promoting complex subunit 10 (ANAPC10), transcript variant X12, mRNA	2.36503	0.0085604	1.71385	1.44189	1.89321
NR_003186.1	NCF1B	NR_003186.1 Homo sapiens neutrophil cytosolic factor 1B pseudogene (NCF1B), non-coding RNA	2.36004	0.00309836	0.906244	0.907832	1.56511
NM_001323369.1	CCN5	NM_001323369.1 Homo sapiens cellular communication network factor 5 (CCN5), transcript variant 2, mRNA	2.29535	0.00257657	1.76419	1.37994	1.86141
NM_003106.3	SOX2	NM_003106.3 Homo sapiens SRY-box 2 (SOX2), mRNA	2.26556	0.00547141	2.10321	1.53718	2.00003
XM_017026688.2	HKR1	XM_017026688.2 PREDICTED: Homo sapiens HKR1, GLI-Kruppel zinc finger family member (HKR1), transcript variant X5, mRNA	2.18696	0.00200236	1.49353	1.1269	1.67002
XM_024448028.1	NODAL	XM_024448028.1 PREDICTED: Homo sapiens nodal growth differentiation factor (NODAL), transcript variant X1, mRNA	-2.09263	0.00976792	-1.16359	-0.423938	-1.0735
XM_005269156.2	Hsp40	XM_005269156.2 PREDICTED: Homo sapiens DnaJ heat shock protein family (Hsp40) member C22 (DNAJC22), transcript variant X2, mRNA	-2.11299	0.00916087	-0.380686	-0.892001	-0.963915
NM_001012957.1	DISC1	NM_001012957.1 Homo sapiens DISC1 scaffold protein (DISC1), transcript variant Lv, mRNA	-2.19913	0.00416078	-0.617809	-2.20063	-1.46507
NM_021958.3	HLX	NM_021958.3 Homo sapiens H2.0 like homeobox (HLX), mRNA	-2.24541	0.00864821	-1.66439	-1.34013	-1.70373
NM_001352936.1	SPIDR	NM_001352936.1 Homo sapiens scaffold protein involved in DNA repair (SPIDR), transcript variant 11, mRNA	-2.34788	0.00313518	0.183707	-0.313701	-0.489783
XR_940529.3	EXOG	XR_940529.3 PREDICTED: Homo sapiens exo/endonuclease G (EXOG), transcript variant X17, misc_RNA	-2.58246	0.00950287	-0.516605	-1.73566	-1.36299
NM_022169.4	ABCG4	NM_022169.4 Homo sapiens ATP binding cassette subfamily G member 4 (ABCG4), transcript variant 1, mRNA	-2.62974	0.00706196	-0.633791	-0.631104	-1.04752
XR_001753671.1	WDR62	XR_001753671.1 PREDICTED: Homo sapiens WD repeat domain 62 (WDR62), transcript variant X11, misc_RNA	-2.80482	0.0029047	-0.671101	0.0416701	-0.736959
XM_024450325.1	BANP	XM_024450325.1 PREDICTED: Homo sapiens BTG3 associated nuclear protein (BANP), transcript variant X21, mRNA	-2.8555	0.00696212	-0.611342	0.0973181	-0.687931
NM_007127.2	VIL1	NM_007127.2 Homo sapiens villin 1 (VIL1), mRNA	-2.9974	0.00754508	-0.67912	-1.29829	-1.37588
XM_017029241.1	IL1RAPL1	XM_017029241.1 PREDICTED: Homo sapiens interleukin 1 receptor accessory protein like 1 (IL1RAPL1), transcript variant X2, mRNA	-3.05635	0.0074383	-1.1883	-3.05783	-2.14308
NM_020406.3	CD177	NM_020406.3 Homo sapiens CD177 molecule (CD177), mRNA	-3.08495	0.00349339	-0.566419	-0.385847	-0.945272
NM_001270601.1	ASCL5	NM_001270601.1 Homo sapiens achaete-scute family bHLH transcription factor 5 (ASCL5), mRNA	-3.16739	0.00466722	-0.170088	-0.946486	-0.982348
XR_939842.2	LOC105377626	XR_939842.2 PREDICTED: Homo sapiens uncharacterized LOC105377626 (LOC105377626), ncRNA	-3.16741	0.00468636	-1.054	-0.431827	-1.16968
XM_006724928.3	LOC102724197	XM_006724928.3 PREDICTED: Homo sapiens inactive glutathione hydrolase 2 (LOC102724197), transcript variant X11, mRNA	-3.38972	0.00920497	-0.809841	-0.391264	-1.07088
XM_017012681.1	CALN1	XM_017012681.1 PREDICTED: Homo sapiens calneuron 1 (CALN1), transcript variant X12, mRNA	-3.38978	0.00857202	-0.692601	-1.39108	-1.45395
NR_144488.1	ADAP2	NR_144488.1 Homo sapiens ArfGAP with dual PH domains 2 (ADAP2), transcript variant 5, non-coding RNA	-3.52103	0.0064032	0.119306	-0.822061	-0.78697
XR_001752408.2	RUNDC3A	XR_001752408.2 PREDICTED: Homo sapiens RUN domain containing 3A (RUNDC3A), transcript variant X6, misc_RNA	-3.58231	0.00542053	-1.1278	-1.26174	-1.64692
NR_045725.1	CACNA1C-AS1	NR_045725.1 Homo sapiens CACNA1C antisense RNA 1 (CACNA1C-AS1), long non-coding RNA	-3.69796	0.00263606	-1.53086	-1.23982	-1.8259
NM_031302.4	GLT8D2	NM_031302.4 Homo sapiens glycosyltransferase 8 domain containing 2 (GLT8D2), transcript variant 1, mRNA	-3.98089	0.00979639	-1.28106	-3.08599	-2.35072
XR_001742987.1	LOC107986476	XR_001742987.1 PREDICTED: Homo sapiens uncharacterized LOC107986476 (LOC107986476), transcript variant X1, ncRNA	-4.06325	0.00931969	-0.364016	-0.361532	-0.897378
NR_125887.1	LINC02355	NR_125887.1 Homo sapiens long intergenic non-protein coding RNA 2355 (LINC02355), long non-coding RNA	-4.06332	0.007014	-4.06721	-5.0264	-4.38642
NM_001323086.1	JAKMIP3	NM_001323086.1 Homo sapiens Janus kinase and microtubule interacting protein 3 (JAKMIP3), transcript variant 1, mRNA	-4.06334	0.00712686	-0.712373	-1.16868	-1.43354
XM_011509858.2	PAPPA2	XM_011509858.2 PREDICTED: Homo sapiens pappalysin 2 (PAPPA2), transcript variant X6, mRNA	-4.14129	0.00777056	-0.00168223	-0.66205	-0.833648
XR_950132.2	LOC105369315	XR_950132.2 PREDICTED: Homo sapiens uncharacterized LOC105369315 (LOC105369315), transcript variant X8, ncRNA	-4.21528	0.00500609	-4.219	-1.32058	-2.58492
NM_001012984.2	C16orf86	NM_001012984.2 Homo sapiens chromosome 16 open reading frame 86 (C16orf86), mRNA	-4.2153	0.00414099	-1.73788	-0.513308	-1.51426
XM_017023422.1	ZNF821	XM_017023422.1 PREDICTED: Homo sapiens zinc finger protein 821 (ZNF821), transcript variant X19, mRNA	-4.21536	0.00552564	-0.516166	-0.735569	-1.15232
XM_011512195.3	CD28	XM_011512195.3 PREDICTED: Homo sapiens CD28 molecule (CD28), transcript variant X2, mRNA	-4.28574	0.00327364	-1.58672	-1.06926	-1.80746
XR_001752358.1	LOC101928556	XR_001752358.1 PREDICTED: Homo sapiens uncharacterized LOC101928556 (LOC101928556), transcript variant X2, ncRNA	-4.47837	0.001203	-0.192778	-1.26207	-1.16975
XM_011531057.3	FRMPD3	XM_011531057.3 PREDICTED: Homo sapiens FERM and PDZ domain containing 3 (FRMPD3), transcript variant X4, mRNA	-4.55564	0.00925776	-1.7009	-2.11448	-2.47801
NR_119383.1	LINC01359	NR_119383.1 Homo sapiens long intergenic non-protein coding RNA 1359 (LINC01359), long non-coding RNA	-4.55565	0.00925741	-0.704218	-1.37708	-1.58623
XM_011527013.2	SHANK1	XM_011527013.2 PREDICTED: Homo sapiens SH3 and multiple ankyrin repeat domains 1 (SHANK1), transcript variant X1, mRNA	-4.55565	0.00925741	-0.241915	-0.891656	-1.11542
XR_924577.2	LOC105374153	XR_924577.2 PREDICTED: Homo sapiens uncharacterized LOC105374153 (LOC105374153), ncRNA	-4.55565	0.00925741	-0.896675	-2.11403	-1.96488
NM_000062.2	SERPING1	NM_000062.2 Homo sapiens serpin family G member 1 (SERPING1), transcript variant 1, mRNA	-4.55569	0.00948978	0.104276	-3.59527	-1.38019
NM_032406.1	PCDHGC4	NM_032406.1 Homo sapiens protocadherin gamma subfamily C, 4 (PCDHGC4), transcript variant 2, mRNA	-4.55569	0.00948978	-0.895149	-0.114286	-1.03784
NM_001172309.1	NEXN	NM_001172309.1 Homo sapiens nexilin F-actin binding protein (NEXN), transcript variant 2, mRNA	-4.5557	0.0094896	-2.11639	-1.37756	-2.28534
NM_019029.3	CPVL	NM_019029.3 Homo sapiens carboxypeptidase vitellogenic like (CPVL), transcript variant 2, mRNA	-4.5557	0.0094896	-2.11795	-0.529627	-1.70051
XR_001739928.1	LOC105376787	XR_001739928.1 PREDICTED: Homo sapiens uncharacterized LOC105376787 (LOC105376787), ncRNA	-4.66249	0.00678955	-0.22347	-4.66372	-1.80819
XR_001744994.1	LOC107986720	XR_001744994.1 PREDICTED: Homo sapiens uncharacterized LOC107986720 (LOC107986720), ncRNA	-4.66251	0.00623985	-3.7045	-4.66375	-4.34443
NM_001243342.1	CCDC40	NM_001243342.1 Homo sapiens coiled-coil domain containing 40 (CCDC40), transcript variant 2, mRNA	-4.66252	0.00759082	-0.34992	-1.484	-1.39306
XR_923310.2	LOC105373605	XR_923310.2 PREDICTED: Homo sapiens uncharacterized LOC105373605 (LOC105373605), transcript variant X1, ncRNA	-4.66257	0.00678823	-2.8104	-1.2215	-2.39257
XR_001746039.1	LOC105375719	XR_001746039.1 PREDICTED: Homo sapiens uncharacterized LOC105375719 (LOC105375719), transcript variant X2, ncRNA	-4.66258	0.00607841	-3.70475	-0.636396	-2.07014
XM_024451111.1	MTCL1	XM_024451111.1 PREDICTED: Homo sapiens microtubule crosslinking factor 1 (MTCL1), transcript variant X2, mRNA	-4.6626	0.00642346	-0.486088	-1.22101	-1.39231
XM_011510797.3	FAP	XM_011510797.3 PREDICTED: Homo sapiens fibroblast activation protein alpha (FAP), transcript variant X2, mRNA	-4.66262	0.00711553	-1.8082	-4.664	-3.3827
NM_002001.3	FCER1A	NM_002001.3 Homo sapiens Fc fragment of IgE receptor Ia (FCER1A), mRNA	-4.66262	0.0071154	-1.48755	-1.48451	-2.071
XR_244322.3	LOC101928255	XR_244322.3 PREDICTED: Homo sapiens uncharacterized LOC101928255 (LOC101928255), transcript variant X1, ncRNA	-4.66267	0.00840972	-1.22432	-2.8065	-2.39263
NM_012125.3	CHRM5	NM_012125.3 Homo sapiens cholinergic receptor muscarinic 5 (CHRM5), transcript variant 1, mRNA	-4.762	0.00606719	-4.76563	-1.32052	-2.9069
XR_001741845.1	LINC00498	XR_001741845.1 PREDICTED: Homo sapiens long intergenic non-protein coding RNA 498 (LINC00498), transcript variant X2, ncRNA	-4.76201	0.00786972	-0.447518	-0.735552	-1.16961
XR_923181.1	LOC105373548	XR_923181.1 PREDICTED: Homo sapiens uncharacterized LOC105373548 (LOC105373548), transcript variant X2, ncRNA	-4.76203	0.00479087	-1.91037	-1.58366	-2.32276
NM_001351941.1	STXBP6	NM_001351941.1 Homo sapiens syntaxin binding protein 6 (STXBP6), transcript variant 5, mRNA	-4.76205	0.00479071	-4.76582	-1.90511	-3.48212
XR_001741436.1	LOC105377481	XR_001741436.1 PREDICTED: Homo sapiens uncharacterized LOC105377481 (LOC105377481), transcript variant X1, ncRNA	-4.76212	0.00446337	0.999521	0.737924	0.289473
XR_001744167.2	LOC107986604	XR_001744167.2 PREDICTED: Homo sapiens uncharacterized LOC107986604 (LOC107986604), ncRNA	-4.76219	0.00581348	-3.80458	-1.32098	-2.68407
XM_017024035.1	RUNDC3A	XM_017024035.1 PREDICTED: Homo sapiens RUN domain containing 3A (RUNDC3A), transcript variant X3, mRNA	-4.85521	0.00311086	-1.00214	-0.298279	-1.19293
XR_950348.2	LOC105369406	XR_950348.2 PREDICTED: Homo sapiens uncharacterized LOC105369406 (LOC105369406), transcript variant X1, ncRNA	-4.94257	0.00362112	-1.28117	-1.27872	-1.86504
XR_940563.2	LOC105376934	XR_940563.2 PREDICTED: Homo sapiens uncharacterized LOC105376934 (LOC105376934), transcript variant X2, ncRNA	-4.9426	0.00274387	-0.918883	-4.94392	-2.5037
XR_001748345.1	LOC102723862	XR_001748345.1 PREDICTED: Homo sapiens uncharacterized LOC102723862 (LOC102723862), transcript variant X2, ncRNA	-4.94264	0.00233844	-0.920371	-3.08637	-2.21433
XM_017006338.1	NMNAT3	XM_017006338.1 PREDICTED: Homo sapiens nicotinamide nucleotide adenylyltransferase 3 (NMNAT3), transcript variant X12, mRNA	-5.0251	0.00163332	-1.36446	-0.361308	-1.36273
NM_207363.2	NCKAP5	NM_207363.2 Homo sapiens NCK associated protein 5 (NCKAP5), transcript variant 1, mRNA	-5.02516	0.00209849	-0.263733	-0.847026	-1.11086
NM_001258276.1	TMEM200A	NM_001258276.1 Homo sapiens transmembrane protein 200A (TMEM200A), transcript variant 1, mRNA	-5.10305	0.00163037	-1.44075	-1.92497	-2.24733
XM_011531515.1	GIMD1	XM_011531515.1 PREDICTED: Homo sapiens GIMAP family P-loop NTPase domain containing 1 (GIMD1), transcript variant X1, mRNA	-5.10312	0.00121667	-1.0792	-1.07674	-1.66308
XM_011509587.2	DDR2	XM_011509587.2 PREDICTED: Homo sapiens discoidin domain receptor tyrosine kinase 2 (DDR2), transcript variant X1, mRNA	-5.31463	0.000422395	-2.46009	-2.45841	-3.04404
XR_932178.2	LOC105370794	XR_932178.2 PREDICTED: Homo sapiens uncharacterized LOC105370794 (LOC105370794), ncRNA	-5.49904	0.000154392	-1.47494	-4.53854	-2.90719

## Sheet: Table S3
Table S3. List of differentially expressed genes by the GP extract from the callus treated with radiofrequency.
ID	Gene	Description	GP-CR_log2FoldChange	GP-CR_pvalue	GP-P_log2FoldChange	GP-C_log2FoldChange	GP-All_log2FoldChange
XM_005264317.3	LTBP1	XM_005264317.3 PREDICTED: Homo sapiens latent transforming growth factor beta binding protein 1 (LTBP1), transcript variant X9, mRNA	5.181	0.000961297	4.76302	5.10821	5.0276
NR_104116.1	LINC00877	NR_104116.1 Homo sapiens long intergenic non-protein coding RNA 877 (LINC00877), long non-coding RNA	5.10686	0.00119404	NA	3.18223	3.85839
NM_133457.4	COL26A1	NM_133457.4 Homo sapiens collagen type XXVI alpha 1 chain (COL26A1), transcript variant 2, mRNA	4.85923	0.00397408	3.44255	4.18217	4.27312
NM_001002235.2	SERPINA1	NM_001002235.2 Homo sapiens serpin family A member 1 (SERPINA1), transcript variant 3, mRNA	4.85918	0.00375333	4.17941	3.66756	4.31726
XR_001738951.1	CAMKMT	XR_001738951.1 PREDICTED: Homo sapiens calmodulin-lysine N-methyltransferase (CAMKMT), transcript variant X10, misc_RNA	4.85881	0.00329015	0.960405	4.66742	4.22754
XR_941855.2	LOC105370163	XR_941855.2 PREDICTED: Homo sapiens uncharacterized LOC105370163 (LOC105370163), transcript variant X1, ncRNA	4.85874	0.00397901	4.17818	3.18218	4.22699
XR_002956884.1	LOC101927602	XR_002956884.1 PREDICTED: Homo sapiens uncharacterized LOC101927602 (LOC101927602), transcript variant X2, ncRNA	4.76617	0.00561648	4.17669	4.18226	4.40181
XR_001747014.1	CFAP70	XR_001747014.1 PREDICTED: Homo sapiens cilia and flagella associated protein 70 (CFAP70), transcript variant X21, misc_RNA	4.76572	0.00436864	4.44117	4.86026	4.69901
NR_110040.1	LOC100996654	NR_110040.1 Homo sapiens uncharacterized LOC100996654 (LOC100996654), long non-coding RNA	4.76569	0.00684704	3.17751	3.66763	4.02813
XR_939869.2	LOC105374369	XR_939869.2 PREDICTED: Homo sapiens uncharacterized LOC105374369 (LOC105374369), transcript variant X1, ncRNA	4.66668	0.00814829	2.44255	1.86014	3.52131
XM_011511822.1	SPAG16	XM_011511822.1 PREDICTED: Homo sapiens sperm associated antigen 16 (SPAG16), transcript variant X10, mRNA	4.66625	0.00620914	3.17652	4.44519	4.22722
NM_001289808.1	CRYAB	NM_001289808.1 Homo sapiens crystallin alpha B (CRYAB), transcript variant 3, mRNA	4.66612	0.00656659	3.6637	4.03018	4.17974
NR_110549.1	TCAF2P1	NR_110549.1 Homo sapiens TRPM8 channel associated factor 2 pseudogene 1 (TCAF2P1), non-coding RNA	4.55936	0.00843512	4.55615	3.18224	4.22673
XR_002956584.1	LOC107986841	XR_002956584.1 PREDICTED: Homo sapiens uncharacterized LOC107986841 (LOC107986841), ncRNA	4.55936	0.00843512	3.1783	3.6675	3.91688
NM_001354350.1	GTDC1	NM_001354350.1 Homo sapiens glycosyltransferase like domain containing 1 (GTDC1), transcript variant 8, mRNA	4.55922	0.00897389	3.44088	3.18213	3.85786
XM_017030197.1	LY6L	XM_017030197.1 PREDICTED: Homo sapiens lymphocyte antigen 6 family member L (LY6L), mRNA	4.55921	0.00970669	3.85681	0.964286	3.73233
XR_922944.2	PDK1	XR_922944.2 PREDICTED: Homo sapiens pyruvate dehydrogenase kinase 1 (PDK1), transcript variant X4, misc_RNA	3.70176	0.00270526	0.998451	1.58756	2.5852
XR_001755059.1	LOC107985495	XR_001755059.1 PREDICTED: Homo sapiens uncharacterized LOC107985495 (LOC107985495), ncRNA	3.61585	6.49044e-05	2.80522	2.75733	3.11548
XR_002959811.1	LOC105377548	XR_002959811.1 PREDICTED: Homo sapiens uncharacterized LOC105377548 (LOC105377548), transcript variant X3, ncRNA	3.52502	0.00726771	3.5834	3.32451	3.48101
XR_001744864.1	ISPD	XR_001744864.1 PREDICTED: Homo sapiens isoprenoid synthase domain containing (ISPD), transcript variant X13, misc_RNA	3.52493	0.00501799	2.58456	1.58736	2.77289
NR_103840.1	LINC00539	NR_103840.1 Homo sapiens long intergenic non-protein coding RNA 539 (LINC00539), transcript variant 1, long non-coding RNA	3.46059	0.00598068	3.75344	3.90944	3.71887
XM_017016236.1	SH2D4B	XM_017016236.1 PREDICTED: Homo sapiens SH2 domain containing 4B (SH2D4B), transcript variant X1, mRNA	3.41613	0.00206663	0.412969	1.87682	2.38523
XR_937198.2	LOC105372498	XR_937198.2 PREDICTED: Homo sapiens uncharacterized LOC105372498 (LOC105372498), ncRNA	3.22363	0.00333396	1.58387	1.87696	2.41533
XM_017006295.1	C3orf35	XM_017006295.1 PREDICTED: Homo sapiens chromosome 3 open reading frame 35 (C3orf35), transcript variant X5, mRNA	2.73801	0.00239844	1.65957	1.22476	2.01973
XR_001746295.2	ANKRD20A3	XR_001746295.2 PREDICTED: Homo sapiens ankyrin repeat domain 20 family member A3 (ANKRD20A3), transcript variant X1, misc_RNA	2.63336	0.0077726	1.67794	2.00247	2.15963
XR_946353.2	LOC105378506	XR_946353.2 PREDICTED: Homo sapiens uncharacterized LOC105378506 (LOC105378506), transcript variant X2, ncRNA	2.28139	0.00880552	1.9452	0.195193	1.71572
NM_001350816.1	GRB10	NM_001350816.1 Homo sapiens growth factor receptor bound protein 10 (GRB10), transcript variant 6, mRNA	2.24233	0.0013547	0.786837	0.350569	1.36506
NM_024333.2	FSD1	NM_024333.2 Homo sapiens fibronectin type III and SPRY domain containing 1 (FSD1), transcript variant 1, mRNA	2.22355	0.00616271	1.87322	1.73959	1.95933
XM_017024505.1	SLC26A11	XM_017024505.1 PREDICTED: Homo sapiens solute carrier family 26 member 11 (SLC26A11), transcript variant X1, mRNA	2.20645	0.000353749	1.99952	1.80994	2.01345
NM_001321204.1	COA1	NM_001321204.1 Homo sapiens cytochrome c oxidase assembly factor 1 homolog (COA1), transcript variant 10, mRNA	2.18904	0.00927773	0.737259	1.35629	1.54932
XR_001749903.1	LOC105370256	XR_001749903.1 PREDICTED: Homo sapiens uncharacterized LOC105370256 (LOC105370256), transcript variant X12, ncRNA	2.08893	0.0058322	1.05905	0.739528	1.4155
XM_017016391.2	CSGALNACT2	XM_017016391.2 PREDICTED: Homo sapiens chondroitin sulfate N-acetylgalactosaminyltransferase 2 (CSGALNACT2), transcript variant X6, mRNA	2.02669	0.00403471	1.1917	1.68701	1.67395
NM_201631.3	TGM5	NM_201631.3 Homo sapiens transglutaminase 5 (TGM5), transcript variant 1, mRNA	2.00118	0.00199127	1.17962	1.04986	1.47416
XM_017016834.2	MYPN	XM_017016834.2 PREDICTED: Homo sapiens myopalladin (MYPN), transcript variant X2, mRNA	-2.06909	0.00775995	-1.69422	-0.302337	-1.14447
XR_001739449.1	LOC107985880	XR_001739449.1 PREDICTED: Homo sapiens uncharacterized LOC107985880 (LOC107985880), ncRNA	-2.11429	0.0074097	-0.894553	-1.11297	-1.28546
NM_001328423.1	RPGRIP1L	NM_001328423.1 Homo sapiens RPGRIP1 like (RPGRIP1L), transcript variant 5, mRNA	-2.14174	0.00308827	-1.1435	-0.725354	-1.22534
XR_942075.2	LOC105370256	XR_942075.2 PREDICTED: Homo sapiens uncharacterized LOC105370256 (LOC105370256), transcript variant X9, ncRNA	-2.1564	0.00158429	-1.21587	-1.21159	-1.4657
NM_001012957.1	DISC1	NM_001012957.1 Homo sapiens DISC1 scaffold protein (DISC1), transcript variant Lv, mRNA	-2.20063	0.00652089	-0.617809	-2.19913	-1.46507
XM_017004037.1	ANKRD36	XM_017004037.1 PREDICTED: Homo sapiens ankyrin repeat domain 36 (ANKRD36), transcript variant X31, mRNA	-2.32056	0.00715053	-1.80875	-1.42633	-1.80733
XR_001741303.1	UVSSA	XR_001741303.1 PREDICTED: Homo sapiens UV stimulated scaffold protein A (UVSSA), transcript variant X13, misc_RNA	-2.47675	0.00330547	-1.5864	-1.28287	-1.70045
XM_011528443.1	ZNF254	XM_011528443.1 PREDICTED: Homo sapiens zinc finger protein 254 (ZNF254), transcript variant X1, mRNA	-2.5347	0.00923837	-0.399661	-0.270575	-0.770384
XR_001746915.1	LOC105376244	XR_001746915.1 PREDICTED: Homo sapiens uncharacterized LOC105376244 (LOC105376244), transcript variant X1, ncRNA	-2.54317	0.00441996	-1.67174	-0.667324	-1.4289
XR_943577.1	LOC105378174	XR_943577.1 PREDICTED: Homo sapiens uncharacterized LOC105378174 (LOC105378174), ncRNA	-2.6768	0.0075089	-0.542691	-0.827471	-1.09357
NM_003771.4	KRT36	NM_003771.4 Homo sapiens keratin 36 (KRT36), mRNA	-2.83987	0.00136762	-2.428	-0.779774	-1.7256
XM_005270080.2	TCF7L2	XM_005270080.2 PREDICTED: Homo sapiens transcription factor 7 like 2 (TCF7L2), transcript variant X12, mRNA	-2.8863	0.00157069	-1.12434	-0.814581	-1.36849
XR_940258.2	LOC105374812	XR_940258.2 PREDICTED: Homo sapiens uncharacterized LOC105374812 (LOC105374812), ncRNA	-2.96222	0.001235	-0.287606	-0.282812	-0.762436
XM_017029241.1	IL1RAPL1	XM_017029241.1 PREDICTED: Homo sapiens interleukin 1 receptor accessory protein like 1 (IL1RAPL1), transcript variant X2, mRNA	-3.05783	0.00954486	-1.1883	-3.05635	-2.14308
XM_017023708.1	ATF7IP2	XM_017023708.1 PREDICTED: Homo sapiens activating transcription factor 7 interacting protein 2 (ATF7IP2), transcript variant X8, mRNA	-3.11431	0.00854369	-0.701692	-1.69795	-1.53102
XM_024454295.1	LOC112268459	XM_024454295.1 PREDICTED: Homo sapiens uncharacterized LOC112268459 (LOC112268459), mRNA	-3.24656	0.000775345	0.36522	-0.785974	-0.604638
XM_017008779.1	alpha	XM_017008779.1 PREDICTED: Homo sapiens N(alpha)-acetyltransferase 11, NatA catalytic subunit (NAA11), transcript variant X5, mRNA	-3.2616	0.000278033	-0.541679	-0.827418	-1.14775
NM_145910.3	NEK11	NM_145910.3 Homo sapiens NIMA related kinase 11 (NEK11), transcript variant 2, mRNA	-3.414	0.00143144	-0.91501	-0.0432702	-0.912781
XR_001751467.1	LOC107987220	XR_001751467.1 PREDICTED: Homo sapiens uncharacterized LOC107987220 (LOC107987220), ncRNA	-3.45797	0.00745624	-0.760724	-0.997497	-1.34425
XM_005262955.3	GUCY1A1	XM_005262955.3 PREDICTED: Homo sapiens guanylate cyclase 1 soluble subunit alpha 1 (GUCY1A1), transcript variant X1, mRNA	-3.52205	0.00613623	-0.717311	-0.614084	-1.15435
NM_001331192.1	SVOPL	NM_001331192.1 Homo sapiens SVOP like (SVOPL), transcript variant 3, mRNA	-3.52232	0.00664426	-8.08308e-06	-1.71366	-1.10832
NM_001324328.1	RAC1	NM_001324328.1 Homo sapiens p21 (RAC1) activated kinase 3 (PAK3), transcript variant 18, mRNA	-3.52241	0.00562036	-0.523619	-0.521052	-1.02065
XM_017000541.1	ELAVL4	XM_017000541.1 PREDICTED: Homo sapiens ELAV like RNA binding protein 4 (ELAVL4), transcript variant X14, mRNA	-3.58386	0.00819392	-2.26314	-1.12294	-1.99974
XR_941874.2	LOC105370165	XR_941874.2 PREDICTED: Homo sapiens uncharacterized LOC105370165 (LOC105370165), ncRNA	-3.64295	0.00558798	-0.73896	-1.18192	-1.42182
NM_153337.2	SNX20	NM_153337.2 Homo sapiens sorting nexin 20 (SNX20), transcript variant 2, mRNA	-3.69943	0.00475597	-1.53246	-1.37602	-1.89338
XM_005266825.5	PACRG	XM_005266825.5 PREDICTED: Homo sapiens parkin coregulated (PACRG), transcript variant X12, mRNA	-3.90564	0.00217796	-1.9074	-2.31932	-2.49193
NR_131946.1	LINC02224	NR_131946.1 Homo sapiens long intergenic non-protein coding RNA 2224 (LINC02224), long non-coding RNA	-3.98221	0.00952912	-1.50406	-0.915001	-1.67242
NR_125902.1	LOC101928622	NR_125902.1 Homo sapiens uncharacterized LOC101928622 (LOC101928622), long non-coding RNA	-4.06461	0.007114	-1.58701	-0.582486	-1.50702
NM_002700.2	POU4F3	NM_002700.2 Homo sapiens POU class 4 homeobox 3 (POU4F3), mRNA	-4.14255	0.00694326	-0.441472	-1.66051	-1.44062
NM_001242335.1	LHX6	NM_001242335.1 Homo sapiens LIM homeobox 6 (LHX6), transcript variant 5, mRNA	-4.28702	0.00283182	-0.392487	-1.58243	-1.39226
XR_932178.2	LOC105370794	XR_932178.2 PREDICTED: Homo sapiens uncharacterized LOC105370794 (LOC105370794), ncRNA	-4.53854	0.00084763	-1.47494	-5.49904	-2.90719
NM_001350636.1	ZNF311	NM_001350636.1 Homo sapiens zinc finger protein 311 (ZNF311), transcript variant 4, mRNA	-4.55677	0.00975594	-1.38248	-0.890496	-1.70137
NM_001316349.1	THSD7B	NM_001316349.1 Homo sapiens thrombospondin type 1 domain containing 7B (THSD7B), mRNA	-4.55683	0.00848189	-3.59761	-0.890544	-2.28501
XR_001742609.1	LOC107986406	XR_001742609.1 PREDICTED: Homo sapiens uncharacterized LOC107986406 (LOC107986406), transcript variant X3, ncRNA	-4.55689	0.00901843	0.205295	0.208883	-0.37835
XR_001756910.1	LOC105377128	XR_001756910.1 PREDICTED: Homo sapiens uncharacterized LOC105377128 (LOC105377128), ncRNA	-4.5571	0.00974874	-3.59805	-4.55572	-4.23756
XR_001739928.1	LOC105376787	XR_001739928.1 PREDICTED: Homo sapiens uncharacterized LOC105376787 (LOC105376787), ncRNA	-4.66372	0.00660251	-0.22347	-4.66249	-1.80819
XR_001744994.1	LOC107986720	XR_001744994.1 PREDICTED: Homo sapiens uncharacterized LOC107986720 (LOC107986720), ncRNA	-4.66375	0.00606358	-3.7045	-4.66251	-4.34443
XR_001753493.1	LOC105372180	XR_001753493.1 PREDICTED: Homo sapiens uncharacterized LOC105372180 (LOC105372180), transcript variant X4, ncRNA	-4.66381	0.00580151	-1.22246	-2.2198	-2.22212
XM_017021991.2	FAM227B	XM_017021991.2 PREDICTED: Homo sapiens family with sequence similarity 227 member B (FAM227B), transcript variant X10, mRNA	-4.66383	0.00580111	-2.22313	-0.634898	-1.80669
NM_001202481.1	CRHR2	NM_001202481.1 Homo sapiens corticotropin releasing hormone receptor 2 (CRHR2), transcript variant 3, mRNA	-4.66389	0.00590427	-4.66654	-3.70078	-4.34445
XR_001755998.1	LOC107985638	XR_001755998.1 PREDICTED: Homo sapiens uncharacterized LOC107985638 (LOC107985638), ncRNA	-4.66394	0.00692147	-0.487315	-1.80486	-1.58541
XM_011510797.3	FAP	XM_011510797.3 PREDICTED: Homo sapiens fibroblast activation protein alpha (FAP), transcript variant X2, mRNA	-4.664	0.00692058	-1.8082	-4.66262	-3.3827
XR_939363.2	LOC105377498	XR_939363.2 PREDICTED: Homo sapiens uncharacterized LOC105377498 (LOC105377498), ncRNA	-4.66412	0.00974496	-1.22473	-0.635114	-1.48566
XM_006714927.1	UNC5A	XM_006714927.1 PREDICTED: Homo sapiens unc-5 netrin receptor A (UNC5A), transcript variant X2, mRNA	-4.76328	0.00640241	-2.32381	-1.31938	-2.32219
NM_032011.1	PCDHGA3	NM_032011.1 Homo sapiens protocadherin gamma subfamily A, 3 (PCDHGA3), transcript variant 2, mRNA	-4.76329	0.00439496	-4.7658	-1.58231	-3.16964
XR_001755582.2	LOC107985564	XR_001755582.2 PREDICTED: Homo sapiens uncharacterized LOC107985564 (LOC107985564), ncRNA	-4.76339	0.00418517	-0.739607	-1.09696	-1.49263
XR_001748117.1	LOC105376536	XR_001748117.1 PREDICTED: Homo sapiens uncharacterized LOC105376536 (LOC105376536), transcript variant X1, ncRNA	-4.76344	0.00499684	-0.739314	-1.58241	-1.68523
XR_950307.3	LOC105369388	XR_950307.3 PREDICTED: Homo sapiens uncharacterized LOC105369388 (LOC105369388), transcript variant X2, ncRNA	-4.7635	0.00488651	-1.32327	-2.31939	-2.32227
NR_038223.1	ZNF503-AS1	NR_038223.1 Homo sapiens ZNF503 antisense RNA 1 (ZNF503-AS1), transcript variant 1, long non-coding RNA	-4.7635	0.00523639	-0.907026	0.00236818	-0.967654
NR_002837.1	UBE2MP1	NR_002837.1 Homo sapiens ubiquitin conjugating enzyme E2 M pseudogene 1 (UBE2MP1), non-coding RNA	-4.76366	0.00766323	-1.58654	-0.582456	-1.58474
NM_002108.3	HAL	NM_002108.3 Homo sapiens histidine ammonia-lyase (HAL), transcript variant 1, mRNA	-4.85633	0.00400262	-0.194953	-0.297094	-0.830706
XR_001754479.2	LOC107985392	XR_001754479.2 PREDICTED: Homo sapiens uncharacterized LOC107985392 (LOC107985392), ncRNA	-4.85667	0.00399922	-1.41546	-1.4125	-1.99973
NM_020167.4	NMUR2	NM_020167.4 Homo sapiens neuromedin U receptor 2 (NMUR2), mRNA	-4.94385	0.00276531	-0.919375	-1.08492	-1.58525
XR_940563.2	LOC105376934	XR_940563.2 PREDICTED: Homo sapiens uncharacterized LOC105376934 (LOC105376934), transcript variant X2, ncRNA	-4.94392	0.0026546	-0.918883	-4.9426	-2.5037
NR_125887.1	LINC02355	NR_125887.1 Homo sapiens long intergenic non-protein coding RNA 2355 (LINC02355), long non-coding RNA	-5.0264	0.00149297	-4.06721	-4.06332	-4.38642
XR_001748309.2	LOC107984359	XR_001748309.2 PREDICTED: Homo sapiens uncharacterized LOC107984359 (LOC107984359), ncRNA	-5.17839	0.000826318	-1.32402	-0.734319	-1.58525
XM_017015829.1	TMEM26	XM_017015829.1 PREDICTED: Homo sapiens transmembrane protein 26 (TMEM26), transcript variant X2, mRNA	-5.17841	0.00085884	-2.3226	-0.618979	-1.81876

## Sheet: Table S4
Table S4. List of differentially expressed genes by the three GP extracts.
ID	Gene	Description	GP-All_log2FoldChange	GP-All_pvalue	GP-P_log2FoldChange	GP-C_log2FoldChange	GP-CR_log2FoldChange
XM_005264317.3	LTBP1	XM_005264317.3 PREDICTED: Homo sapiens latent transforming growth factor beta binding protein 1 (LTBP1), transcript variant X9, mRNA	5.0276	1.89448e-05	4.76302	5.10821	5.181
XR_001747014.1	CFAP70	XR_001747014.1 PREDICTED: Homo sapiens cilia and flagella associated protein 70 (CFAP70), transcript variant X21, misc_RNA	4.69901	0.000180714	4.44117	4.86026	4.76572
XM_011545921.2	ZG16	XM_011545921.2 PREDICTED: Homo sapiens zymogen granule protein 16 (ZG16), transcript variant X1, mRNA	4.44232	0.00122673	4.55625	4.76705	3.85888
XR_002956884.1	LOC101927602	XR_002956884.1 PREDICTED: Homo sapiens uncharacterized LOC101927602 (LOC101927602), transcript variant X2, ncRNA	4.40181	0.00149256	4.17669	4.18226	4.76617
NM_172198.2	KCND3	NM_172198.2 Homo sapiens potassium voltage-gated channel subfamily D member 3 (KCND3), transcript variant 2, mRNA	4.35989	0.0013537	5.02554	3.86022	3.8591
NM_001204406.1	ALOX5AP	NM_001204406.1 Homo sapiens arachidonate 5-lipoxygenase activating protein (ALOX5AP), transcript variant 2, mRNA	4.31731	0.00118601	3.66265	4.76711	4.3184
NM_001002235.2	SERPINA1	NM_001002235.2 Homo sapiens serpin family A member 1 (SERPINA1), transcript variant 3, mRNA	4.31726	0.0020628	4.17941	3.66756	4.85918
XR_001738340.1	LOC107985239	XR_001738340.1 PREDICTED: Homo sapiens uncharacterized LOC107985239 (LOC107985239), transcript variant X2, ncRNA	4.31693	0.00572821	4.66346	4.31966	3.85857
XR_002959814.1	LOC105377548	XR_002959814.1 PREDICTED: Homo sapiens uncharacterized LOC105377548 (LOC105377548), transcript variant X6, ncRNA	4.31662	0.00114678	4.85519	4.03012	3.85888
NM_133457.4	COL26A1	NM_133457.4 Homo sapiens collagen type XXVI alpha 1 chain (COL26A1), transcript variant 2, mRNA	4.27312	0.00257599	3.44255	4.18217	4.85923
NM_001354701.1	SCN5A	NM_001354701.1 Homo sapiens sodium voltage-gated channel alpha subunit 5 (SCN5A), transcript variant 7, mRNA	4.27272	0.000889534	3.85545	4.56062	4.31824
XM_011512803.2	LEKR1	XM_011512803.2 PREDICTED: Homo sapiens leucine, glutamate and lysine rich 1 (LEKR1), transcript variant X2, mRNA	4.27271	0.00346843	3.85446	4.44513	4.44347
NM_004179.2	TPH1	NM_004179.2 Homo sapiens tryptophan hydroxylase 1 (TPH1), mRNA	4.24184	8.47021e-05	4.06502	4.65341	3.89721
XR_001738951.1	CAMKMT	XR_001738951.1 PREDICTED: Homo sapiens calmodulin-lysine N-methyltransferase (CAMKMT), transcript variant X10, misc_RNA	4.22754	0.00780877	0.960405	4.66742	4.85881
XM_011511822.1	SPAG16	XM_011511822.1 PREDICTED: Homo sapiens sperm associated antigen 16 (SPAG16), transcript variant X10, mRNA	4.22722	0.00180169	3.17652	4.44519	4.66625
XR_941855.2	LOC105370163	XR_941855.2 PREDICTED: Homo sapiens uncharacterized LOC105370163 (LOC105370163), transcript variant X1, ncRNA	4.22699	0.00196577	4.17818	3.18218	4.85874
NR_030307.1	MIR581	NR_030307.1 Homo sapiens microRNA 581 (MIR581), microRNA	4.2269	0.00899053	4.76418	4.03031	3.66625
NR_110549.1	TCAF2P1	NR_110549.1 Homo sapiens TRPM8 channel associated factor 2 pseudogene 1 (TCAF2P1), non-coding RNA	4.22673	0.00146131	4.55615	3.18224	4.55936
NM_001289808.1	CRYAB	NM_001289808.1 Homo sapiens crystallin alpha B (CRYAB), transcript variant 3, mRNA	4.17974	0.00231951	3.6637	4.03018	4.66612
XR_001755776.1	LOC101928092	XR_001755776.1 PREDICTED: Homo sapiens uncharacterized LOC101928092 (LOC101928092), transcript variant X1, ncRNA	4.17956	0.00267282	4.94468	2.44529	4.18086
NM_020377.4	CYSLTR2	NM_020377.4 Homo sapiens cysteinyl leukotriene receptor 2 (CYSLTR2), transcript variant VI, mRNA	4.17951	0.00248675	4.02589	4.66754	3.66598
XR_001753316.2	LOC107985155	XR_001753316.2 PREDICTED: Homo sapiens uncharacterized LOC107985155 (LOC107985155), ncRNA	4.13092	0.00390071	3.85681	5.03018	2.44358
NR_149037.1	LOC100131472	NR_149037.1 Homo sapiens uncharacterized LOC100131472 (LOC100131472), long non-coding RNA	4.1309	0.00199967	4.02654	4.66757	3.44391
XR_001742035.1	DNAH5	XR_001742035.1 PREDICTED: Homo sapiens dynein axonemal heavy chain 5 (DNAH5), transcript variant X14, misc_RNA	4.13071	0.0073739	3.66265	4.18228	4.44432
XM_011519280.2	LOC101928722	XM_011519280.2 PREDICTED: Homo sapiens nascent polypeptide-associated complex subunit alpha, muscle-specific form-like (LOC101928722), mRNA	4.12966	0.00822221	4.76056	2.86028	4.18072
NM_153604.3	MYOCD	NM_153604.3 Homo sapiens myocardin (MYOCD), transcript variant 2, mRNA	4.08012	0.00247059	3.66208	4.44516	4.02877
XR_947660.1	LOC105378883	XR_947660.1 PREDICTED: Homo sapiens uncharacterized LOC105378883 (LOC105378883), ncRNA	4.08009	0.00611364	3.8556	4.76717	3.18055
XM_017021018.1	MIPOL1	XM_017021018.1 PREDICTED: Homo sapiens mirror-image polydactyly 1 (MIPOL1), transcript variant X33, mRNA	4.07988	0.00777343	4.66441	3.86013	3.44359
NR_148024.1	PTPN20	NR_148024.1 Homo sapiens protein tyrosine phosphatase non-receptor type 20 (PTPN20), transcript variant 58, non-coding RNA	4.07981	0.004452	3.85404	4.03012	4.31794
NM_000638.3	VTN	NM_000638.3 Homo sapiens vitronectin (VTN), mRNA	4.0796	0.00437081	4.176	3.86013	4.18104
NR_110040.1	LOC100996654	NR_110040.1 Homo sapiens uncharacterized LOC100996654 (LOC100996654), long non-coding RNA	4.02813	0.00769048	3.17751	3.66763	4.76569
XR_002958773.1	PPP2R3B	XR_002958773.1 PREDICTED: Homo sapiens protein phosphatase 2 regulatory subunit B''beta (PPP2R3B), transcript variant X3, misc_RNA	4.02779	0.00318535	4.31667	4.31968	3.18134
XM_011513796.1	PACRGL	XM_011513796.1 PREDICTED: Homo sapiens parkin coregulated like (PACRGL), transcript variant X15, mRNA	4.02764	0.00548114	4.31591	4.3197	3.18049
NM_001330297.1	GLDN	NM_001330297.1 Homo sapiens gliomedin (GLDN), transcript variant 2, mRNA	4.02746	0.00592448	3.66208	4.18227	4.18066
XR_922259.2	LOC105371604	XR_922259.2 PREDICTED: Homo sapiens uncharacterized LOC105371604 (LOC105371604), ncRNA	4.02709	0.00507757	4.43936	3.18218	4.18113
XM_017022914.2	ACSM1	XM_017022914.2 PREDICTED: Homo sapiens acyl-CoA synthetase medium chain family member 1 (ACSM1), transcript variant X14, mRNA	3.97374	0.00475148	2.44338	4.56064	4.18104
NM_001329517.1	ZNF420	NM_001329517.1 Homo sapiens zinc finger protein 420 (ZNF420), transcript variant 4, mRNA	3.97349	0.00428893	3.44111	4.31963	4.0292
XR_001756430.1	LOC107986358	XR_001756430.1 PREDICTED: Homo sapiens uncharacterized LOC107986358 (LOC107986358), transcript variant X2, ncRNA	3.97348	0.00329885	3.44111	3.86021	4.44398
XM_011545729.3	ACSM1	XM_011545729.3 PREDICTED: Homo sapiens acyl-CoA synthetase medium chain family member 1 (ACSM1), transcript variant X6, mRNA	3.97332	0.00287988	4.17927	3.44515	4.18084
XM_017010462.2	PHACTR1	XM_017010462.2 PREDICTED: Homo sapiens phosphatase and actin regulator 1 (PHACTR1), transcript variant X11, mRNA	3.97294	0.00651871	2.85248	4.18217	4.44392
XM_011524649.3	C17orf78	XM_011524649.3 PREDICTED: Homo sapiens chromosome 17 open reading frame 78 (C17orf78), transcript variant X3, mRNA	3.97289	0.00504798	4.55584	3.86026	3.18092
XR_001753437.1	LOC105372104	XR_001753437.1 PREDICTED: Homo sapiens uncharacterized LOC105372104 (LOC105372104), transcript variant X2, ncRNA	3.91696	0.00744965	2.44255	4.31962	4.31842
XM_024449153.1	SOX5	XM_024449153.1 PREDICTED: Homo sapiens SRY-box 5 (SOX5), transcript variant X11, mRNA	3.91688	0.00965627	2.43967	4.66765	3.85861
XR_002956584.1	LOC107986841	XR_002956584.1 PREDICTED: Homo sapiens uncharacterized LOC107986841 (LOC107986841), ncRNA	3.91688	0.00631549	3.1783	3.6675	4.55936
NR_136292.1	CNIH3	NR_136292.1 Homo sapiens cornichon family AMPA receptor auxiliary protein 3 (CNIH3), transcript variant 11, non-coding RNA	3.91675	0.00302192	4.02696	4.18213	3.44391
XM_017017172.1	HRASLS5	XM_017017172.1 PREDICTED: Homo sapiens HRAS like suppressor family member 5 (HRASLS5), transcript variant X5, mRNA	3.9162	0.00896686	4.44092	3.66746	3.44423
XM_011529065.2	SLC2A10	XM_011529065.2 PREDICTED: Homo sapiens solute carrier family 2 member 10 (SLC2A10), transcript variant X7, mRNA	3.85811	0.00482588	3.44319	4.18221	3.85899
XR_947568.1	LOC105378836	XR_947568.1 PREDICTED: Homo sapiens uncharacterized LOC105378836 (LOC105378836), ncRNA	3.85804	0.00966818	4.17992	2.4451	4.31842
NM_001136482.2	C19orf38	NM_001136482.2 Homo sapiens chromosome 19 open reading frame 38 (C19orf38), mRNA	3.85793	0.00738201	3.85713	4.03012	3.66594
NR_110810.1	SEPT4-AS1	NR_110810.1 Homo sapiens SEPT4 antisense RNA 1 (SEPT4-AS1), long non-coding RNA	3.85788	0.00837766	4.55814	3.18211	3.44389
NM_001354350.1	GTDC1	NM_001354350.1 Homo sapiens glycosyltransferase like domain containing 1 (GTDC1), transcript variant 8, mRNA	3.85786	0.00694402	3.44088	3.18213	4.55922
XM_017020556.1	NEK5	XM_017020556.1 PREDICTED: Homo sapiens NIMA related kinase 5 (NEK5), transcript variant X4, mRNA	3.85769	0.00677866	4.31591	3.66759	3.44389
NR_110137.1	LOC101927120	NR_110137.1 Homo sapiens uncharacterized LOC101927120 (LOC101927120), transcript variant 2, long non-coding RNA	3.85763	0.00597824	4.44183	3.66748	3.18075
XM_017010413.1	OPN5	XM_017010413.1 PREDICTED: Homo sapiens opsin 5 (OPN5), transcript variant X5, mRNA	3.85752	0.003874	4.02561	3.66754	3.85888
XR_952325.2	LOC105379627	XR_952325.2 PREDICTED: Homo sapiens uncharacterized LOC105379627 (LOC105379627), transcript variant X1, ncRNA	3.85697	0.00900475	4.5552	3.66757	2.85856
XM_024452137.1	CBS	XM_024452137.1 PREDICTED: Homo sapiens cystathionine-beta-synthase (CBS), transcript variant X6, mRNA	3.8346	0.000723249	3.70209	4.22031	3.48213
XR_001747559.2	LOC107984258	XR_001747559.2 PREDICTED: Homo sapiens uncharacterized LOC107984258 (LOC107984258), transcript variant X2, ncRNA	3.79663	0.00836286	3.85681	4.44521	2.44388
NR_138249.1	C11orf21	NR_138249.1 Homo sapiens chromosome 11 open reading frame 21 (C11orf21), transcript variant 3, non-coding RNA	3.79619	0.00967969	4.44143	2.86015	3.66653
XR_933534.2	LOC105371244	XR_933534.2 PREDICTED: Homo sapiens uncharacterized LOC105371244 (LOC105371244), transcript variant X2, ncRNA	3.79619	0.00813236	4.17793	4.03013	2.85961
XM_017028813.1	DRICH1	XM_017028813.1 PREDICTED: Homo sapiens aspartate rich 1 (DRICH1), transcript variant X6, mRNA	3.73723	0.0018524	4.21703	3.35779	3.48236
NR_125924.1	LOC101929353	NR_125924.1 Homo sapiens uncharacterized LOC101929353 (LOC101929353), long non-coding RNA	3.73277	0.00991141	1.85818	4.56067	3.66625
NR_109879.1	SEMA6A-AS1	NR_109879.1 Homo sapiens SEMA6A antisense RNA 1 (SEMA6A-AS1), long non-coding RNA	3.73237	0.00986418	2.43923	4.18215	4.0292
XR_001739552.1	LOC105374817	XR_001739552.1 PREDICTED: Homo sapiens uncharacterized LOC105374817 (LOC105374817), transcript variant X4, ncRNA	3.73211	0.00918899	3.17683	3.66748	4.18104
NR_103840.1	LINC00539	NR_103840.1 Homo sapiens long intergenic non-protein coding RNA 539 (LINC00539), transcript variant 1, long non-coding RNA	3.71887	1.42367e-05	3.75344	3.90944	3.46059
XM_017011370.1	SUPT3H	XM_017011370.1 PREDICTED: Homo sapiens SPT3 homolog, SAGA and STAGA complex component (SUPT3H), transcript variant X5, mRNA	3.703	0.0021512	3.89342	3.06835	3.98487
XM_017003581.2	ERBB4	XM_017003581.2 PREDICTED: Homo sapiens erb-b2 receptor tyrosine kinase 4 (ERBB4), transcript variant X6, mRNA	3.66525	0.00938948	3.6637	3.66757	3.66652
NR_026869.1	LINC00052	NR_026869.1 Homo sapiens long intergenic non-protein coding RNA 52 (LINC00052), long non-coding RNA	3.66505	0.00755087	3.66388	3.18218	4.02878
XR_928053.3	LOC105375537	XR_928053.3 PREDICTED: Homo sapiens uncharacterized LOC105375537 (LOC105375537), ncRNA	3.66473	0.00939423	3.85545	3.6676	3.44375
NM_001037967.3	ALAS2	NM_001037967.3 Homo sapiens 5'-aminolevulinate synthase 2 (ALAS2), transcript variant 2, mRNA	3.66456	0.00985248	4.02451	3.18211	3.66625
XM_005265060.2	RBMS3	XM_005265060.2 PREDICTED: Homo sapiens RNA binding motif single stranded interacting protein 3 (RBMS3), transcript variant X1, mRNA	3.63238	0.003425	4.14149	3.35792	3.21936
NM_201433.1	GAS7	NM_201433.1 Homo sapiens growth arrest specific 7 (GAS7), transcript variant c, mRNA	3.59631	0.00157027	3.89487	3.48343	3.35662
NR_147994.1	ZNF248	NR_147994.1 Homo sapiens zinc finger protein 248 (ZNF248), transcript variant 34, non-coding RNA	3.55891	0.0056442	3.98216	3.89844	2.21914
XM_017027691.2	CYP24A1	XM_017027691.2 PREDICTED: Homo sapiens cytochrome P450 family 24 subfamily A member 1 (CYP24A1), transcript variant X2, mRNA	3.5588	0.00520632	3.06245	3.98588	3.48198
XR_947146.2	LOC105378625	XR_947146.2 PREDICTED: Homo sapiens uncharacterized LOC105378625 (LOC105378625), transcript variant X2, ncRNA	3.55875	0.00518813	4.2171	3.35777	2.70448
XM_017007017.1	SCN5A	XM_017007017.1 PREDICTED: Homo sapiens sodium voltage-gated channel alpha subunit 5 (SCN5A), transcript variant X2, mRNA	3.52069	0.00640839	3.35486	3.59895	3.59804
XM_011527917.1	CPAMD8	XM_011527917.1 PREDICTED: Homo sapiens C3 and PZP like, alpha-2-macroglobulin domain containing 8 (CPAMD8), transcript variant X1, mRNA	3.52046	0.00480185	3.70218	2.48334	3.98464
XM_017001739.1	HHAT	XM_017001739.1 PREDICTED: Homo sapiens hedgehog acyltransferase (HHAT), transcript variant X23, mRNA	3.48112	0.00792097	2.47832	3.59889	3.98487
XR_002959811.1	LOC105377548	XR_002959811.1 PREDICTED: Homo sapiens uncharacterized LOC105377548 (LOC105377548), transcript variant X3, ncRNA	3.48101	0.000106849	3.5834	3.32451	3.52502
XM_017026385.1	CYP2F1	XM_017026385.1 PREDICTED: Homo sapiens cytochrome P450 family 2 subfamily F member 1 (CYP2F1), transcript variant X2, mRNA	3.48097	0.00488861	3.06345	3.22035	3.98481
XR_001754665.1	LOC105372661	XR_001754665.1 PREDICTED: Homo sapiens uncharacterized LOC105372661 (LOC105372661), transcript variant X2, ncRNA	3.48093	0.00449973	3.70193	3.59895	3.06718
XR_931420.3	LOC105369689	XR_931420.3 PREDICTED: Homo sapiens uncharacterized LOC105369689 (LOC105369689), transcript variant X1, ncRNA	3.44037	0.00782049	1.89222	3.98594	3.7044
XM_024446258.1	ATP6AP1L	XM_024446258.1 PREDICTED: Homo sapiens ATPase H+ transporting accessory protein 1 like (ATP6AP1L), transcript variant X15, mRNA	3.4403	0.00590615	3.47953	3.06849	3.70453
XM_006723102.4	CARD8	XM_006723102.4 PREDICTED: Homo sapiens caspase recruitment domain family member 8 (CARD8), transcript variant X22, mRNA	3.39868	0.00532127	3.70358	2.89846	3.48212
NM_007272.2	CTRC	NM_007272.2 Homo sapiens chymotrypsin C (CTRC), mRNA	3.39846	0.00890129	2.89354	3.59878	3.59757
XM_017008341.1	LARP1B	XM_017008341.1 PREDICTED: Homo sapiens La ribonucleoprotein domain family member 1B (LARP1B), transcript variant X19, mRNA	3.39836	0.00577907	3.3539	3.80537	2.89732
NM_199293.2	TH	NM_199293.2 Homo sapiens tyrosine hydroxylase (TH), transcript variant 3, mRNA	3.39806	0.00800551	3.59356	2.89849	3.59743
XM_017004766.2	SLC11A1	XM_017004766.2 PREDICTED: Homo sapiens solute carrier family 11 member 1 (SLC11A1), transcript variant X2, mRNA	3.35542	0.00543383	3.06449	3.70587	3.21907
NM_001243763.1	RABGAP1L	NM_001243763.1 Homo sapiens RAB GTPase activating protein 1 like (RABGAP1L), transcript variant 3, mRNA	3.35517	0.00583702	3.89419	2.7058	3.21906
NM_016351.5	ADAM22	NM_016351.5 Homo sapiens ADAM metallopeptidase domain 22 (ADAM22), transcript variant 3, mRNA	3.24827	0.000579561	2.69958	3.80989	3.00131
XM_017000481.1	LEXM	XM_017000481.1 PREDICTED: Homo sapiens lymphocyte expansion molecule (LEXM), transcript variant X4, mRNA	3.19662	0.00164839	3.45851	3.25053	2.80857
XR_001755059.1	LOC107985495	XR_001755059.1 PREDICTED: Homo sapiens uncharacterized LOC107985495 (LOC107985495), ncRNA	3.11548	0.000222807	2.80522	2.75733	3.61585
NM_080681.2	COL11A2	NM_080681.2 Homo sapiens collagen type XI alpha 2 chain (COL11A2), transcript variant 2, mRNA	3.08748	0.00284928	3.32109	2.58739	3.24913
XR_925821.2	LOC105374672	XR_925821.2 PREDICTED: Homo sapiens uncharacterized LOC105374672 (LOC105374672), ncRNA	2.96997	0.00594003	2.80767	3.3245	2.70182
NR_136285.1	SIDT1	NR_136285.1 Homo sapiens SID1 transmembrane family member 1 (SIDT1), transcript variant 15, non-coding RNA	2.90686	0.00463703	2.45704	3.08988	3.08878
NM_001130861.1	CLDN5	NM_001130861.1 Homo sapiens claudin 5 (CLDN5), transcript variant 1, mRNA	2.87489	0.00948392	2.1695	3.58742	2.46053
XR_001741143.2	PACRGL	XR_001741143.2 PREDICTED: Homo sapiens parkin coregulated like (PACRGL), transcript variant X20, misc_RNA	2.87473	0.00827786	2.58306	3.00253	3.00164
XM_017009623.2	TRIM36	XM_017009623.2 PREDICTED: Homo sapiens tripartite motif containing 36 (TRIM36), transcript variant X3, mRNA	2.87454	0.00617063	2.99952	2.32444	3.17116
XM_011545536.2	PHEX	XM_011545536.2 PREDICTED: Homo sapiens phosphate regulating endopeptidase homolog X-linked (PHEX), transcript variant X5, mRNA	2.8071	0.00752349	3.16767	3.00247	2.00114
NM_003476.4	CSRP3	NM_003476.4 Homo sapiens cysteine and glycine rich protein 3 (CSRP3), mRNA	2.77266	0.00792882	3.08649	2.00248	3.00132
XR_936273.1	LOC105372250	XR_936273.1 PREDICTED: Homo sapiens uncharacterized LOC105372250 (LOC105372250), transcript variant X1, ncRNA	2.76098	0.000661738	2.73634	2.80988	2.73822
NM_001349133.1	globoside blood group	NM_001349133.1 Homo sapiens beta-1,3-N-acetylgalactosaminyltransferase 1 (globoside blood group) (B3GALNT1), transcript variant 11, mRNA	2.73708	0.00969684	2.99946	1.8099	3.0887
XR_001739367.1	LOC112267877	XR_001739367.1 PREDICTED: Homo sapiens uncharacterized LOC112267877 (LOC112267877), transcript variant X18, ncRNA	2.73698	0.00238335	3.16892	2.66556	2.22386
XR_001744596.2	ATXN7L1	XR_001744596.2 PREDICTED: Homo sapiens ataxin 7 like 1 (ATXN7L1), transcript variant X13, misc_RNA	2.71277	0.00128754	2.99875	2.58739	2.50371
NM_001257205.1	FGF1	NM_001257205.1 Homo sapiens fibroblast growth factor 1 (FGF1), transcript variant 7, mRNA	2.68788	0.00266125	3.05728	2.66551	2.22363
XM_005262684.4	FAM13A	XM_005262684.4 PREDICTED: Homo sapiens family with sequence similarity 13 member A (FAM13A), transcript variant X12, mRNA	2.63763	0.00348083	2.50114	2.58738	2.80825
XM_011520107.3	ARNTL	XM_011520107.3 PREDICTED: Homo sapiens aryl hydrocarbon receptor nuclear translocator like (ARNTL), transcript variant X4, mRNA	2.55803	0.00541184	2.66184	2.58745	2.41664
NR_047537.1	CDKN2B-AS1	NR_047537.1 Homo sapiens CDKN2B antisense RNA 1 (CDKN2B-AS1), transcript variant 7, long non-coding RNA	2.55779	0.00650097	2.58254	2.94099	2.00107
XM_017026419.1	ZNF567	XM_017026419.1 PREDICTED: Homo sapiens zinc finger protein 567 (ZNF567), transcript variant X4, mRNA	2.44516	0.00733575	1.87349	2.80988	2.50375
NM_001302.4	CORT	NM_001302.4 Homo sapiens cortistatin (CORT), mRNA	2.39687	0.00121824	2.53496	2.14002	2.48681
NM_214710.4	PRSS57	NM_214710.4 Homo sapiens serine protease 57 (PRSS57), transcript variant 1, mRNA	2.35366	0.00982602	2.22113	1.87695	2.80862
XR_427919.3	LOC102723648	XR_427919.3 PREDICTED: Homo sapiens uncharacterized LOC102723648 (LOC102723648), transcript variant X6, ncRNA	2.26279	0.00241272	2.43062	2.07282	2.26419
NM_001321076.1	DLG4	NM_001321076.1 Homo sapiens discs large MAGUK scaffold protein 4 (DLG4), transcript variant 5, mRNA	2.26265	0.00579836	2.48275	2.43551	1.76658
NM_001350814.1	GRB10	NM_001350814.1 Homo sapiens growth factor receptor bound protein 10 (GRB10), transcript variant 1, mRNA	2.24751	0.00986831	2.6985	1.90945	2.0015
NM_001287740.1	STK32A	NM_001287740.1 Homo sapiens serine/threonine kinase 32A (STK32A), transcript variant 3, mRNA	2.22222	0.00240841	2.53451	1.85053	2.20301
XR_001746803.1	LOC105376116	XR_001746803.1 PREDICTED: Homo sapiens uncharacterized LOC105376116 (LOC105376116), transcript variant X2, ncRNA	2.19251	0.00142529	2.40009	2.19518	1.94869
NR_148877.1	FAM86B2	NR_148877.1 Homo sapiens family with sequence similarity 86 member B2 (FAM86B2), transcript variant 3, non-coding RNA	2.17005	0.00332927	1.80527	2.50504	2.11661
XM_024453134.1	TRPM8	XM_024453134.1 PREDICTED: Homo sapiens transient receptor potential cation channel subfamily M member 8 (TRPM8), transcript variant X5, mRNA	2.16972	0.00671602	2.31949	2.17246	2.00116
XR_001746295.2	ANKRD20A3	XR_001746295.2 PREDICTED: Homo sapiens ankyrin repeat domain 20 family member A3 (ANKRD20A3), transcript variant X1, misc_RNA	2.15963	0.0048063	1.67794	2.00247	2.63336
NM_024600.5	TMEM204	NM_024600.5 Homo sapiens transmembrane protein 204 (TMEM204), transcript variant 1, mRNA	2.0704	0.00583055	2.37729	2.38099	1.13861
NM_001167609.1	GLI1	NM_001167609.1 Homo sapiens GLI family zinc finger 1 (GLI1), transcript variant 3, mRNA	2.06688	0.00581844	2.32046	1.51727	2.23819
NM_001321164.1	ARHGAP44	NM_001321164.1 Homo sapiens Rho GTPase activating protein 44 (ARHGAP44), transcript variant 2, mRNA	2.05876	0.00256036	2.41365	2.06144	1.5861
NR_134856.1	LYRM4	NR_134856.1 Homo sapiens LYR motif containing 4 (LYRM4), transcript variant 8, non-coding RNA	2.02008	0.00312071	1.73615	2.3717	1.87558
XM_017024505.1	SLC26A11	XM_017024505.1 PREDICTED: Homo sapiens solute carrier family 26 member 11 (SLC26A11), transcript variant X1, mRNA	2.01345	1.61881e-06	1.99952	1.80994	2.20645
XM_005266424.4	ATP7B	XM_005266424.4 PREDICTED: Homo sapiens ATPase copper transporting beta (ATP7B), transcript variant X4, mRNA	2.00003	0.00383358	1.937	2.11796	1.9397
NM_003106.3	SOX2	NM_003106.3 Homo sapiens SRY-box 2 (SOX2), mRNA	2.00003	0.00069406	2.10321	2.26556	1.53718
XR_002956222.1	LOC105379117	XR_002956222.1 PREDICTED: Homo sapiens uncharacterized LOC105379117 (LOC105379117), transcript variant X6, ncRNA	-2.02549	0.00780144	-2.66493	-1.66038	-1.92459
NM_003513.2	HIST1H2AB	NM_003513.2 Homo sapiens histone cluster 1 H2A family member b (HIST1H2AB), mRNA	-2.07034	0.00694191	-2.39431	-1.21987	-3.39126
NM_052978.4	TRIM9	NM_052978.4 Homo sapiens tripartite motif containing 9 (TRIM9), transcript variant 2, mRNA	-2.08221	0.00230421	-2.58551	-1.77505	-1.99872
XR_943532.2	VCPKMT	XR_943532.2 PREDICTED: Homo sapiens valosin containing protein lysine methyltransferase (VCPKMT), transcript variant X7, misc_RNA	-2.10849	0.00834971	-1.524	-2.19902	-2.93714
NR_120645.1	TMEM26-AS1	NR_120645.1 Homo sapiens TMEM26 antisense RNA 1 (TMEM26-AS1), transcript variant 3, long non-coding RNA	-2.13233	0.00838958	-2.66526	-1.43807	-2.66159
XR_001752360.1	LOC101928556	XR_001752360.1 PREDICTED: Homo sapiens uncharacterized LOC101928556 (LOC101928556), transcript variant X5, ncRNA	-2.20682	0.00717643	-2.00179	-1.9974	-2.73558
XM_017011367.1	TTBK1	XM_017011367.1 PREDICTED: Homo sapiens tau tubulin kinase 1 (TTBK1), transcript variant X5, mRNA	-2.23126	0.000556983	-2.58637	-1.99734	-2.16873
XR_001745718.1	LOC107986890	XR_001745718.1 PREDICTED: Homo sapiens uncharacterized LOC107986890 (LOC107986890), ncRNA	-2.3507	0.0075499	-1.76743	-3.08488	-2.50112
NM_001058.3	TACR1	NM_001058.3 Homo sapiens tachykinin receptor 1 (TACR1), transcript variant long, mRNA	-2.4324	0.00620245	-4.06722	-1.58243	-2.58369
XR_001753860.1	LOC105372269	XR_001753860.1 PREDICTED: Homo sapiens endogenous retrovirus group K member 8 Gag polyprotein-like (LOC105372269), transcript variant X2, misc_RNA	-2.43284	0.00814662	-3.17146	-3.16737	-1.5834
XM_005266825.5	PACRG	XM_005266825.5 PREDICTED: Homo sapiens parkin coregulated (PACRG), transcript variant X12, mRNA	-2.49193	0.00141387	-1.9074	-2.31932	-3.90564
XM_011523220.3	ZNF821	XM_011523220.3 PREDICTED: Homo sapiens zinc finger protein 821 (ZNF821), transcript variant X25, mRNA	-2.50258	0.00383057	-2.08925	-3.98085	-2.08608
XR_001746279.2	LCN12	XR_001746279.2 PREDICTED: Homo sapiens lipocalin 12 (LCN12), transcript variant X7, misc_RNA	-2.51052	0.00677134	-5.10711	-1.438	-2.66191
XR_001751684.1	LOC105370993	XR_001751684.1 PREDICTED: Homo sapiens uncharacterized LOC105370993 (LOC105370993), transcript variant X3, ncRNA	-2.51156	0.00632328	-2.25041	-3.24538	-2.24679
XM_024446729.1	GRB10	XM_024446729.1 PREDICTED: Homo sapiens growth factor receptor bound protein 10 (GRB10), transcript variant X25, mRNA	-2.58479	0.00322988	-4.06728	-1.58246	-3.16881
XR_950132.2	LOC105369315	XR_950132.2 PREDICTED: Homo sapiens uncharacterized LOC105369315 (LOC105369315), transcript variant X8, ncRNA	-2.58492	0.0079564	-4.219	-4.21528	-1.32058
XR_941374.2	LOC105377795	XR_941374.2 PREDICTED: Homo sapiens uncharacterized LOC105377795 (LOC105377795), transcript variant X4, ncRNA	-2.68448	0.00875329	-3.80398	-2.31929	-2.32084
NM_001317090.1	KCNK4	NM_001317090.1 Homo sapiens potassium two pore domain channel subfamily K member 4 (KCNK4), transcript variant 6, mRNA	-2.70009	0.00925968	-3.59778	-2.113	-2.69893
NR_002768.2	HYMAI	NR_002768.2 Homo sapiens hydatidiform mole associated and imprinted (HYMAI), long non-coding RNA	-2.80755	0.000871491	-2.07185	-3.3898	-3.39089
XM_011515918.2	KIAA1324L	XM_011515918.2 PREDICTED: Homo sapiens KIAA1324 like (KIAA1324L), transcript variant X1, mRNA	-2.86465	0.00948931	-3.98503	-1.76315	-3.98217
XR_932178.2	LOC105370794	XR_932178.2 PREDICTED: Homo sapiens uncharacterized LOC105370794 (LOC105370794), ncRNA	-2.90719	0.000508795	-1.47494	-5.49904	-4.53854
NM_014728.3	FRMPD4	NM_014728.3 Homo sapiens FERM and PDZ domain containing 4 (FRMPD4), transcript variant 5, mRNA	-2.96315	0.00925625	-4.55926	-2.11293	-2.69885
XM_011509587.2	DDR2	XM_011509587.2 PREDICTED: Homo sapiens discoidin domain receptor tyrosine kinase 2 (DDR2), transcript variant X1, mRNA	-3.04404	0.00119278	-2.46009	-5.31463	-2.45841
NR_144483.1	ADARB1	NR_144483.1 Homo sapiens adenosine deaminase RNA specific B1 (ADARB1), transcript variant 11, non-coding RNA	-3.06998	0.00440176	-3.70457	-2.80483	-2.80626
XM_017007290.1	SLC35G2	XM_017007290.1 PREDICTED: Homo sapiens solute carrier family 35 member G2 (SLC35G2), transcript variant X4, mRNA	-3.07011	0.00459032	-3.7045	-2.80471	-2.80574
XM_011509384.2	NR5A2	XM_011509384.2 PREDICTED: Homo sapiens nuclear receptor subfamily 5 group A member 2 (NR5A2), transcript variant X6, mRNA	-3.16018	0.00689578	-2.00226	-3.47837	-4.44138
XM_005248186.2	BST1	XM_005248186.2 PREDICTED: Homo sapiens bone marrow stromal cell antigen 1 (BST1), transcript variant X6, mRNA	-3.16036	0.00739978	-3.48211	-2.5823	-3.47968
NM_032011.1	PCDHGA3	NM_032011.1 Homo sapiens protocadherin gamma subfamily A, 3 (PCDHGA3), transcript variant 2, mRNA	-3.16964	0.00605201	-4.7658	-1.58231	-4.76329
XR_001750935.1	LOC107984639	XR_001750935.1 PREDICTED: Homo sapiens uncharacterized LOC107984639 (LOC107984639), ncRNA	-3.35015	0.00260471	-4.94666	-2.50006	-3.08593
XM_011513596.3	HTRA3	XM_011513596.3 PREDICTED: Homo sapiens HtrA serine peptidase 3 (HTRA3), transcript variant X1, mRNA	-3.35038	0.00106224	-3.98466	-2.49999	-3.98221
XR_001756304.1	ERICH1	XR_001756304.1 PREDICTED: Homo sapiens glutamate rich 1 (ERICH1), transcript variant X36, misc_RNA	-3.35533	0.00893984	-3.35707	-4.31472	-2.45802
XM_011510797.3	FAP	XM_011510797.3 PREDICTED: Homo sapiens fibroblast activation protein alpha (FAP), transcript variant X2, mRNA	-3.3827	0.0088123	-1.8082	-4.66262	-4.664
NM_001351941.1	STXBP6	NM_001351941.1 Homo sapiens syntaxin binding protein 6 (STXBP6), transcript variant 5, mRNA	-3.48212	0.00528613	-4.76582	-4.76205	-1.90511
NM_021871.3	FGA	NM_021871.3 Homo sapiens fibrinogen alpha chain (FGA), transcript variant alpha, mRNA	-3.48237	0.00830464	-4.76585	-3.80027	-2.321
XM_017007201.1	ZNF385D	XM_017007201.1 PREDICTED: Homo sapiens zinc finger protein 385D (ZNF385D), transcript variant X11, mRNA	-3.59649	0.00336153	-3.59736	-3.59374	-3.59509
NM_001353985.1	DAB1	NM_001353985.1 Homo sapiens DAB adaptor protein 1 (DAB1), transcript variant 4, mRNA	-3.67584	0.00402419	-3.35688	-4.31467	-3.35412
NM_000537.3	REN	NM_000537.3 Homo sapiens renin (REN), mRNA	-3.67602	0.00438059	-3.35639	-3.35274	-4.31583
NM_002463.1	MX2	NM_002463.1 Homo sapiens MX dynamin like GTPase 2 (MX2), mRNA	-3.67607	0.00764888	-3.35682	-4.31464	-3.35429
NM_198483.3	RUFY4	NM_198483.3 Homo sapiens RUN and FYVE domain containing 4 (RUFY4), transcript variant 1, mRNA	-3.70702	0.00673865	-3.06747	-4.02518	-4.02653
NM_001113226.2	NTNG1	NM_001113226.2 Homo sapiens netrin G1 (NTNG1), transcript variant 1, mRNA	-3.85769	0.00793372	-3.85927	-3.85524	-3.85657
XM_024448853.1	BEST3	XM_024448853.1 PREDICTED: Homo sapiens bestrophin 3 (BEST3), transcript variant X1, mRNA	-3.85775	0.00793231	-3.85895	-3.85516	-3.85647
XR_001753932.1	LOC107985317	XR_001753932.1 PREDICTED: Homo sapiens uncharacterized LOC107985317 (LOC107985317), ncRNA	-3.85779	0.00866049	-3.85909	-3.85519	-3.85657
XM_011540082.1	LIPK	XM_011540082.1 PREDICTED: Homo sapiens lipase family member K (LIPK), transcript variant X9, mRNA	-3.85886	0.00488497	-4.18088	-3.2153	-4.17821
NM_006529.3	GLRA3	NM_006529.3 Homo sapiens glycine receptor alpha 3 (GLRA3), transcript variant 1, mRNA	-4.02773	0.0052414	-4.02869	-4.02503	-4.02635
XM_011539286.1	CPXM2	XM_011539286.1 PREDICTED: Homo sapiens carboxypeptidase X, M14 family member 2 (CPXM2), transcript variant X5, mRNA	-4.12206	0.000914837	-4.44404	-3.47836	-4.44144
XM_011522924.2	ADAMTS18	XM_011522924.2 PREDICTED: Homo sapiens ADAM metallopeptidase with thrombospondin type 1 motif 18 (ADAMTS18), transcript variant X2, mRNA	-4.17948	0.00307311	-4.18075	-4.17706	-4.17817
XR_001738599.2	GALNT13	XR_001738599.2 PREDICTED: Homo sapiens polypeptide N-acetylgalactosaminyltransferase 13 (GALNT13), transcript variant X10, misc_RNA	-4.17954	0.00222418	-4.18098	-4.17711	-4.17833
XR_001756910.1	LOC105377128	XR_001756910.1 PREDICTED: Homo sapiens uncharacterized LOC105377128 (LOC105377128), ncRNA	-4.23756	0.000719282	-3.59805	-4.55572	-4.5571
XR_001744994.1	LOC107986720	XR_001744994.1 PREDICTED: Homo sapiens uncharacterized LOC107986720 (LOC107986720), ncRNA	-4.34443	0.000287244	-3.7045	-4.66251	-4.66375
NM_001202481.1	CRHR2	NM_001202481.1 Homo sapiens corticotropin releasing hormone receptor 2 (CRHR2), transcript variant 3, mRNA	-4.34445	0.000271216	-4.66654	-3.70078	-4.66389
NR_125887.1	LINC02355	NR_125887.1 Homo sapiens long intergenic non-protein coding RNA 2355 (LINC02355), long non-coding RNA	-4.38642	4.0556e-05	-4.06721	-4.06332	-5.0264

## Sheet: Table S5
Table S5. Enriched functions in 125 upregulated genes.
Functional database	Gene Set	Description	Size	Expect	Ratio	P Value
Biological process	GO:0070848	response to growth factor	690	2.7328	4.0251	7.6152e-05
Biological process	GO:0045844	positive regulation of striated muscle tissue development	68	0.26932	14.852	0.00015107
Biological process	GO:0048636	positive regulation of muscle organ development	68	0.26932	14.852	0.00015107
Biological process	GO:1901863	positive regulation of muscle tissue development	69	0.27328	14.637	0.00015989
Biological process	GO:0030947	regulation of vascular endothelial growth factor receptor signaling pathway	29	0.11486	26.119	0.00020144
Biological process	GO:0007507	heart development	536	2.1229	4.2395	0.00024929
Biological process	GO:0071363	cellular response to growth factor stimulus	660	2.614	3.8255	0.00025216
Biological process	GO:0090287	regulation of cellular response to growth factor stimulus	256	1.0139	5.9176	0.00052102
Biological process	GO:0055025	positive regulation of cardiac muscle tissue development	43	0.17031	17.615	0.00065393
Biological process	GO:0030949	positive regulation of vascular endothelial growth factor receptor signaling pathway	15	0.05941	33.665	0.0015691
Biological process	GO:0016202	regulation of striated muscle tissue development	127	0.503	7.9523	0.0016099
Biological process	GO:0009581	detection of external stimulus	129	0.51092	7.829	0.0017049
Biological process	GO:1901861	regulation of muscle tissue development	129	0.51092	7.829	0.0017049
Biological process	GO:0048634	regulation of muscle organ development	131	0.51884	7.7095	0.0018038
Biological process	GO:0009582	detection of abiotic stimulus	132	0.5228	7.6511	0.0018547
Biological process	GO:0072359	circulatory system development	1026	4.0636	2.707	0.0021632
Biological process	GO:0060749	mammary gland alveolus development	18	0.071291	28.054	0.002269
Biological process	GO:0061377	mammary gland lobule development	18	0.071291	28.054	0.002269
Biological process	GO:2001014	regulation of skeletal muscle cell differentiation	19	0.075252	26.577	0.0025295
Biological process	GO:0061061	muscle structure development	610	2.416	3.3113	0.0027257
Biological process	GO:0071305	cellular response to vitamin D	20	0.079213	25.248	0.0028034
Biological process	GO:0055024	regulation of cardiac muscle tissue development	75	0.29705	10.099	0.0032696
Biological process	GO:0030900	forebrain development	375	1.4852	4.0398	0.003639
Biological process	GO:0030178	negative regulation of Wnt signaling pathway	161	0.63766	6.2729	0.0037999
Biological process	GO:0007517	muscle organ development	380	1.505	3.9866	0.0038821
Biological process	GO:0042537	benzene-containing compound metabolic process	24	0.095055	21.04	0.004031
Biological process	GO:0060045	positive regulation of cardiac muscle cell proliferation	24	0.095055	21.04	0.004031
Biological process	GO:0030324	lung development	168	0.66539	6.0115	0.0044203
Biological process	GO:0098655	cation transmembrane transport	810	3.2081	2.8054	0.0044624
Biological process	GO:0052548	regulation of endopeptidase activity	392	1.5526	3.8646	0.0045148
Biological process	GO:0099625	ventricular cardiac muscle cell membrane repolarization	26	0.10298	19.422	0.0047225
Biological process	GO:0030323	respiratory tube development	172	0.68123	5.8717	0.0048038
Biological process	GO:0048010	vascular endothelial growth factor receptor signaling pathway	87	0.34458	8.7064	0.0049623
Biological process	GO:0035902	response to immobilization stress	27	0.10694	18.703	0.0050873
Biological process	GO:0010035	response to inorganic substance	536	2.1229	3.2974	0.0051759
Biological process	GO:0071295	cellular response to vitamin	29	0.11486	17.413	0.0058546
Biological process	GO:0052547	regulation of peptidase activity	417	1.6516	3.6329	0.0060741
Biological process	GO:0031099	regeneration	184	0.72876	5.4888	0.0060874
Biological process	GO:0071248	cellular response to metal ion	185	0.73272	5.4591	0.0062037
Biological process	GO:0030111	regulation of Wnt signaling pathway	303	1.2001	4.1664	0.0069568
Biological process	GO:0046916	cellular transition metal ion homeostasis	107	0.42379	7.079	0.0087863
Biological process	GO:0008016	regulation of heart contraction	205	0.81193	4.9265	0.0088489
Biological process	GO:0034220	ion transmembrane transport	1100	4.3567	2.2953	0.010864
Biological process	GO:0060828	regulation of canonical Wnt signaling pathway	227	0.89906	4.4491	0.01251
Biological process	GO:0071560	cellular response to transforming growth factor beta stimulus	231	0.91491	4.372	0.013266
Biological process	GO:0035987	endodermal cell differentiation	45	0.17823	11.222	0.013708
Biological process	GO:0030879	mammary gland development	141	0.55845	5.372	0.018413
Biological process	GO:0120161	regulation of cold-induced thermogenesis	142	0.56241	5.3342	0.018758
Biological process	GO:0051336	regulation of hydrolase activity	1240	4.9112	2.2398	0.0089937
Biological process	GO:0043543	protein acylation	238	0.94263	4.2434	0.014657
Biological process	GO:0001503	ossification	371	1.4694	3.4028	0.015701
Biological process	GO:0022008	neurogenesis	1551	6.1429	1.9535	0.017657
	Gene Set	Description	Size	Expect	Ratio	P Value
Cellular component	GO:0005783	endoplasmic reticulum	1861	6.1353	2.6079	0.00024376
Cellular component	GO:0099634	postsynaptic specialization membrane	102	0.33627	11.895	0.00035532
Cellular component	GO:0099572	postsynaptic specialization	340	1.1209	5.3528	0.00086594
Cellular component	GO:0031012	extracellular matrix	496	1.6352	4.2808	0.001177
Cellular component	GO:0062023	collagen-containing extracellular matrix	366	1.2066	4.9726	0.0012657
Cellular component	GO:0099060	integral component of postsynaptic specialization membrane	74	0.24396	12.297	0.0018671
Cellular component	GO:0098839	postsynaptic density membrane	75	0.24726	12.133	0.0019404
Cellular component	GO:0098948	intrinsic component of postsynaptic specialization membrane	77	0.25385	11.818	0.0020923
Cellular component	GO:0097060	synaptic membrane	430	1.4176	4.2325	0.0028489
Cellular component	GO:0005581	collagen trimer	87	0.28682	10.46	0.002962
Cellular component	GO:0005788	endoplasmic reticulum lumen	306	1.0088	4.9563	0.0033242
Cellular component	GO:0005794	Golgi apparatus	1516	4.9979	2.401	0.0034287
Cellular component	GO:0032281	AMPA glutamate receptor complex	27	0.089013	22.469	0.0035559
Cellular component	GO:0098794	postsynapse	605	1.9945	3.5096	0.0036106
Cellular component	GO:0014069	postsynaptic density	316	1.0418	4.7995	0.003812
Cellular component	GO:0032838	plasma membrane bounded cell projection cytoplasm	196	0.64617	6.1904	0.0039647
Cellular component	GO:0032279	asymmetric synapse	320	1.055	4.7395	0.0040208
Cellular component	GO:0045211	postsynaptic membrane	321	1.0583	4.7247	0.0040743
Cellular component	GO:0099568	cytoplasmic region	479	1.5792	3.7995	0.0048276
Cellular component	GO:0005887	integral component of plasma membrane	1596	5.2616	2.2807	0.0051961
Cellular component	GO:0098984	neuron to neuron synapse	341	1.1242	4.4476	0.0052539
Cellular component	GO:0034703	cation channel complex	219	0.72199	5.5402	0.005863
Cellular component	GO:0005930	axoneme	114	0.37583	7.9823	0.0063115
Cellular component	GO:0097014	ciliary plasm	115	0.37913	7.9129	0.0064656
Cellular component	GO:0044447	axoneme part	37	0.12198	16.396	0.0066062
Cellular component	GO:0099055	integral component of postsynaptic membrane	117	0.38572	7.7776	0.0067804
Cellular component	GO:0031226	intrinsic component of plasma membrane	1673	5.5155	2.1757	0.0075304
Cellular component	GO:0098936	intrinsic component of postsynaptic membrane	122	0.40221	7.4589	0.007607
Cellular component	GO:0030018	Z disc	125	0.4121	7.2799	0.0081303
Cellular component	GO:0043005	neuron projection	1288	4.2462	2.355	0.0088373
Cellular component	GO:0099512	supramolecular fiber	913	3.0099	2.6579	0.0097782
Cellular component	GO:0099081	supramolecular polymer	920	3.033	2.6376	0.010213
Cellular component	GO:0031674	I band	136	0.44836	6.691	0.010228
Cellular component	GO:0044456	synapse part	921	3.0363	2.6348	0.010276
Cellular component	GO:0099080	supramolecular complex	921	3.0363	2.6348	0.010276
Cellular component	GO:0044432	endoplasmic reticulum part	1332	4.3913	2.2772	0.01106
Cellular component	GO:0044420	extracellular matrix component	49	0.16154	12.381	0.011374
Cellular component	GO:0099061	integral component of postsynaptic density membrane	51	0.16814	11.895	0.01228
Cellular component	GO:0045202	synapse	1154	3.8045	2.3656	0.012675
Cellular component	GO:0008328	ionotropic glutamate receptor complex	52	0.17143	11.666	0.012744
Cellular component	GO:0030425	dendrite	608	2.0044	2.9934	0.014687
Cellular component	GO:0072559	NLRP3 inflammasome complex	6	0.019781	50.555	0.019621
Cellular component	GO:0033116	endoplasmic reticulum-Golgi intermediate compartment membrane	69	0.22748	8.7921	0.021758
Cellular component	GO:0033180	proton-transporting V-type ATPase, V1 domain	9	0.029671	33.703	0.029289
Cellular component	GO:0036157	outer dynein arm	9	0.029671	33.703	0.029289
Cellular component	GO:0008076	voltage-gated potassium channel complex	89	0.29341	6.8164	0.034834
Cellular component	GO:0042589	zymogen granule membrane	11	0.036264	27.575	0.035682
Cellular component	GO:0005583	fibrillar collagen trimer	11	0.036264	27.575	0.035682
Cellular component	GO:0030914	STAGA complex	12	0.039561	25.277	0.038864
Cellular component	GO:0033391	chromatoid body	13	0.042858	23.333	0.042034
Cellular component	GO:0030863	cortical cytoskeleton	102	0.33627	5.9476	0.044598
Cellular component	GO:0043240	Fanconi anaemia nuclear complex	14	0.046155	21.666	0.045195
Cellular component	GO:0099503	secretory vesicle	976	3.2176	2.1755	0.04058
	Gene Set	Description	Size	Expect	Ratio	P Value
Molecular function	GO:0016714	oxidoreductase activity, acting on paired donors, with incorporation or reduction of molecular oxygen, reduced pteridine as one donor, and incorporation of one atom of oxygen	7	0.028138	71.079	0.00032995
Molecular function	GO:0004497	monooxygenase activity	95	0.38187	10.475	0.00057672
Molecular function	GO:0016747	transferase activity, transferring acyl groups other than amino-acyl groups	226	0.90845	5.5039	0.0021393
Molecular function	GO:0005506	iron ion binding	148	0.59491	6.7237	0.0029655
Molecular function	GO:0016705	oxidoreductase activity, acting on paired donors, with incorporation or reduction of molecular oxygen	157	0.63109	6.3382	0.0036642
Molecular function	GO:0016746	transferase activity, transferring acyl groups	258	1.0371	4.8212	0.0037805
Molecular function	GO:0019825	oxygen binding	35	0.14069	14.216	0.0086946
Molecular function	GO:0016410	N-acyltransferase activity	108	0.43413	6.9104	0.0093847
Molecular function	GO:0022890	inorganic cation transmembrane transporter activity	595	2.3917	2.9268	0.0097309
Molecular function	GO:0046915	transition metal ion transmembrane transporter activity	39	0.15677	12.758	0.010717
Molecular function	GO:0031072	heat shock protein binding	114	0.45824	6.5467	0.010867
Molecular function	GO:0022804	active transmembrane transporter activity	346	1.3908	3.595	0.012654
Molecular function	GO:0005178	integrin binding	127	0.5105	5.8766	0.014521
Molecular function	GO:0008324	cation transmembrane transporter activity	645	2.5927	2.6999	0.014674
Molecular function	GO:0015078	proton transmembrane transporter activity	133	0.53462	5.6115	0.016415
Molecular function	GO:0015318	inorganic molecular entity transmembrane transporter activity	829	3.3323	2.4007	0.017654
Molecular function	GO:0015077	monovalent inorganic cation transmembrane transporter activity	382	1.5355	3.2562	0.018651
Molecular function	GO:0050544	arachidonic acid binding	5	0.020098	49.755	0.01994
Molecular function	GO:0005375	copper ion transmembrane transporter activity	5	0.020098	49.755	0.01994
Molecular function	GO:0097109	neuroligin family protein binding	5	0.020098	49.755	0.01994
Molecular function	GO:0005502	11-cis retinal binding	5	0.020098	49.755	0.01994
Molecular function	GO:0086006	voltage-gated sodium channel activity involved in cardiac muscle cell action potential	5	0.020098	49.755	0.01994
Molecular function	GO:0097110	scaffold protein binding	58	0.23314	8.5785	0.022768
Molecular function	GO:0022857	transmembrane transporter activity	1044	4.1965	2.1446	0.023279
Molecular function	GO:0050542	icosanoid binding	6	0.024118	41.463	0.023881
Molecular function	GO:0050543	icosatetraenoic acid binding	6	0.024118	41.463	0.023881
Molecular function	GO:0005384	manganese ion transmembrane transporter activity	6	0.024118	41.463	0.023881
Molecular function	GO:0061629	RNA polymerase II sequence-specific DNA-binding transcription factor binding	6	0.024118	41.463	0.023881
Molecular function	GO:0016597	amino acid binding	60	0.24118	8.2925	0.024255
Molecular function	GO:0015075	ion transmembrane transporter activity	882	3.5454	2.2565	0.024572
Molecular function	GO:0005201	extracellular matrix structural constituent	158	0.63511	4.7236	0.02574
Molecular function	GO:0099516	ion antiporter activity	62	0.24922	8.025	0.025781
Molecular function	GO:0008201	heparin binding	160	0.64315	4.6646	0.026587
Molecular function	GO:0031433	telethonin binding	7	0.028138	35.539	0.027806
Molecular function	GO:0004321	fatty-acyl-CoA synthase activity	7	0.028138	35.539	0.027806
Molecular function	GO:0019829	cation-transporting ATPase activity	65	0.26128	7.6546	0.028141
Molecular function	GO:0022853	active ion transmembrane transporter activity	66	0.2653	7.5387	0.028946
Molecular function	GO:0042625	ATPase coupled ion transmembrane transporter activity	66	0.2653	7.5387	0.028946
Molecular function	GO:0098772	molecular function regulator	1843	7.4083	1.7548	0.030234
Molecular function	GO:0003996	acyl-CoA ligase activity	8	0.032157	31.097	0.031715
Molecular function	GO:0046934	phosphatidylinositol-4,5-bisphosphate 3-kinase activity	71	0.2854	7.0078	0.033109
Molecular function	GO:0008199	ferric iron binding	9	0.036177	27.642	0.035609
Molecular function	GO:0055056	D-glucose transmembrane transporter activity	9	0.036177	27.642	0.035609
Molecular function	GO:0019888	protein phosphatase regulator activity	74	0.29746	6.7237	0.035713
Molecular function	GO:0004966	galanin receptor activity	10	0.040197	24.878	0.039488
Molecular function	GO:0031406	carboxylic acid binding	201	0.80796	3.7131	0.047169
Molecular function	GO:1902282	voltage-gated potassium channel activity involved in ventricular cardiac muscle cell action potential repolarization	12	0.048236	20.731	0.047199
	Gene Set	Description	Size	Expect	Ratio	P Value
KEGG	hsa00790	Folate biosynthesis	26	0.11443	17.478	0.0057099
	Gene Set	Description	Size	Expect	Ratio	P Value
Panther	P00015	Circadian clock system	10	0.052957	18.883	0.051813
Panther	P04396	Vitamin D metabolism and pathway	10	0.052957	18.883	0.051813
	Gene Set	Description	Size	Expect	Ratio	P Value
Reactome	R-HSA-5682910	LGI-ADAM interactions	14	0.065005	30.767	0.0018548
Reactome	R-HSA-209776	Amine-derived hormones	18	0.083578	23.93	0.0030818
Reactome	R-HSA-5694530	Cargo concentration in the ER	33	0.15323	13.053	0.010174
Reactome	R-HSA-2129379	Molecules associated with elastic fibres	38	0.17644	11.335	0.013348
Reactome	R-HSA-8948216	Collagen chain trimerization	44	0.2043	9.7894	0.017649
Reactome	R-HSA-1566948	Elastic fibre formation	45	0.20895	9.5719	0.018415
Reactome	R-HSA-8935964	RUNX1 regulates expression of components of tight junctions	5	0.023216	43.073	0.023006
Reactome	R-HSA-391906	Leukotriene receptors	5	0.023216	43.073	0.023006
Reactome	R-HSA-209931	Serotonin and melatonin biosynthesis	5	0.023216	43.073	0.023006
Reactome	R-HSA-74713	IRS activation	5	0.023216	43.073	0.023006
Reactome	R-HSA-74751	Insulin receptor signalling cascade	54	0.25073	7.9766	0.025926
Reactome	R-HSA-177135	Conjugation of benzoate with glycine	6	0.027859	35.895	0.027544
Reactome	R-HSA-211916	Vitamins	6	0.027859	35.895	0.027544
Reactome	R-HSA-190370	FGFR1b ligand binding and activation	6	0.027859	35.895	0.027544
Reactome	R-HSA-2142700	Synthesis of Lipoxins (LX)	6	0.027859	35.895	0.027544
Reactome	R-HSA-3000171	Non-integrin membrane-ECM interactions	59	0.27395	7.3006	0.030548
Reactome	R-HSA-447038	NrCAM interactions	7	0.032503	30.767	0.032062
Reactome	R-HSA-190371	FGFR3b ligand binding and activation	7	0.032503	30.767	0.032062
Reactome	R-HSA-5576894	Phase 1 - inactivation of fast Na+ channels	7	0.032503	30.767	0.032062
Reactome	R-HSA-1442490	Collagen degradation	64	0.29717	6.7302	0.035472
Reactome	R-HSA-1253288	Downregulation of ERBB4 signaling	8	0.037146	26.921	0.03656
Reactome	R-HSA-211897	Cytochrome P450 - arranged by substrate type	66	0.30645	6.5263	0.037523
Reactome	R-HSA-1650814	Collagen biosynthesis and modifying enzymes	67	0.3111	6.4289	0.038565
Reactome	R-HSA-204005	COPII-mediated vesicle transport	68	0.31574	6.3343	0.039618
Reactome	R-HSA-156587	Amino Acid conjugation	9	0.041789	23.93	0.041037
Reactome	R-HSA-159424	Conjugation of carboxylic acids	9	0.041789	23.93	0.041037
Reactome	R-HSA-2408508	Metabolism of ingested SeMet, Sec, MeSec into H2Se	9	0.041789	23.93	0.041037
Reactome	R-HSA-427601	Multifunctional anion exchangers	9	0.041789	23.93	0.041037
Reactome	R-HSA-2142688	Synthesis of 5-eicosatetraenoic acids	9	0.041789	23.93	0.041037
Reactome	R-HSA-2219530	Constitutive Signaling by Aberrant PI3K in Cancer	71	0.32967	6.0667	0.042842
Reactome	R-HSA-419771	Opsins	10	0.046432	21.537	0.045493
Reactome	R-HSA-1250342	PI3K events in ERBB4 signaling	10	0.046432	21.537	0.045493
Reactome	R-HSA-190377	FGFR2b ligand binding and activation	10	0.046432	21.537	0.045493
Reactome	R-HSA-74749	Signal attenuation	10	0.046432	21.537	0.045493
Reactome	R-HSA-196791	Vitamin D (calciferol) metabolism	11	0.051076	19.579	0.049929
Reactome	R-HSA-189451	Heme biosynthesis	11	0.051076	19.579	0.049929
Reactome	R-HSA-211999	CYP2E1 reactions	11	0.051076	19.579	0.049929
Reactome	R-HSA-1839122	Signaling by activated point mutants of FGFR1	11	0.051076	19.579	0.049929
	Gene Set	Description	Size	Expect	Ratio	P Value
Wikipathway	WP3624	Lung fibrosis	63	0.28255	14.157	0.00016299
Wikipathway	WP2855	Dopaminergic Neurogenesis	30	0.13455	22.297	0.00030464
Wikipathway	WP550	Biogenic Amine Synthesis	15	0.067275	29.729	0.0019692
Wikipathway	WP47	Hedgehog Signaling Pathway Netpath	16	0.07176	27.871	0.0022443
Wikipathway	WP706	Sudden Infant Death Syndrome (SIDS) Susceptibility Pathways	158	0.70863	5.6447	0.0050883
Wikipathway	WP3925	Amino Acid metabolism	91	0.40813	7.3505	0.0075829
Wikipathway	WP465	Tryptophan metabolism	42	0.18837	10.617	0.014981
Wikipathway	WP410	Exercise-induced Circadian Regulation	48	0.21528	9.2903	0.019303
Wikipathway	WP2406	Cardiac Progenitor Differentiation	53	0.2377	8.4138	0.023258
Wikipathway	WP3299	let-7 inhibition of ES cell reprogramming	6	0.02691	37.161	0.02662
Wikipathway	WP43	Oxidation by Cytochrome P450	61	0.27358	7.3104	0.030213
Wikipathway	WP3297	EV release from cardiac cells and their functional effects	7	0.031395	31.852	0.030989
Wikipathway	WP1589	Folate-Alcohol and Cancer Pathway Hypotheses	9	0.040365	24.774	0.039671
Wikipathway	WP561	Heme Biosynthesis	9	0.040365	24.774	0.039671
Wikipathway	WP2333	Trans-sulfuration pathway	10	0.04485	22.297	0.043984
Wikipathway	WP1531	Vitamin D Metabolism	10	0.04485	22.297	0.043984
Wikipathway	WP1991	SRF and miRs in Smooth Muscle Differentiation and Proliferation	11	0.049335	20.27	0.048278
Wikipathway	WP4292	Methionine metabolism leading to Sulphur Amino Acids and related disorders	11	0.049335	20.27	0.048278

## Sheet: Table S6
Table S6. Enriched functions in 51 downregulated genes
	Gene Set	Description	Size	Expect	Ratio	P Value	FDR
Biological process	GO:0030195	negative regulation of blood coagulation	51	0.094875	31.62	0.00011427	0.38855
Biological process	GO:1900047	negative regulation of hemostasis	52	0.096735	31.012	0.00012112	0.38855
Biological process	GO:0050819	negative regulation of coagulation	53	0.098596	30.427	0.00012822	0.38855
Biological process	GO:0035542	regulation of SNARE complex assembly	11	0.020463	97.736	0.0001823	0.41431
Biological process	GO:0061045	negative regulation of wound healing	72	0.13394	22.398	0.00031872	0.41572
Biological process	GO:0010715	regulation of extracellular matrix disassembly	15	0.027904	71.673	0.00034641	0.41572
Biological process	GO:0030193	regulation of blood coagulation	76	0.14138	21.219	0.0003738	0.41572
Biological process	GO:1900046	regulation of hemostasis	77	0.14324	20.943	0.00038847	0.41572
Biological process	GO:0050818	regulation of coagulation	79	0.14696	20.413	0.0004189	0.41572
Biological process	GO:1903035	negative regulation of response to wounding	84	0.15627	19.198	0.00050158	0.41572
Biological process	GO:0035493	SNARE complex assembly	18	0.033485	59.728	0.00050301	0.41572
Biological process	GO:0007155	cell adhesion	1369	2.5467	3.5339	0.000635	0.46336
Biological process	GO:0022610	biological adhesion	1377	2.5616	3.5134	0.00066259	0.46336
Biological process	GO:0042730	fibrinolysis	27	0.050228	39.818	0.001142	0.74157
Biological process	GO:0048710	regulation of astrocyte differentiation	28	0.052088	38.396	0.0012284	0.74451
Biological process	GO:0031338	regulation of vesicle fusion	30	0.055809	35.837	0.0014104	0.77385
Biological process	GO:0048284	organelle fusion	121	0.2251	13.328	0.0014471	0.77385
Biological process	GO:0045920	negative regulation of exocytosis	32	0.05953	33.597	0.0016045	0.81034
Biological process	GO:0061041	regulation of wound healing	128	0.23812	12.599	0.0017004	0.81359
Biological process	GO:0045070	positive regulation of viral genome replication	36	0.066971	29.864	0.0020285	0.92206
Biological process	GO:1903053	regulation of extracellular matrix organization	37	0.068831	29.057	0.0021419	0.92726
Biological process	GO:0061025	membrane fusion	148	0.27532	10.896	0.0025716	1
Biological process	GO:1903034	regulation of response to wounding	152	0.28277	10.61	0.0027733	1
Biological process	GO:0098609	cell-cell adhesion	807	1.5013	3.9966	0.003296	1
Biological process	GO:0007610	behavior	582	1.0827	4.6181	0.0040882	1
Biological process	GO:0042325	regulation of phosphorylation	1500	2.7904	2.8669	0.0050834	1
Biological process	GO:0070527	platelet aggregation	59	0.10976	18.222	0.0053647	1
Biological process	GO:1903902	positive regulation of viral life cycle	59	0.10976	18.222	0.0053647	1
Biological process	GO:0045685	regulation of glial cell differentiation	63	0.1172	17.065	0.0060952	1
Biological process	GO:0017157	regulation of exocytosis	207	0.38508	7.7906	0.006573	1
Biological process	GO:0007267	cell-cell signaling	1575	2.93	2.7304	0.0068208	1
Biological process	GO:0048708	astrocyte differentiation	70	0.13022	15.359	0.0074765	1
Biological process	GO:0007268	chemical synaptic transmission	685	1.2743	3.9237	0.0080901	1
Biological process	GO:0098916	anterograde trans-synaptic signaling	685	1.2743	3.9237	0.0080901	1
Biological process	GO:0099537	trans-synaptic signaling	693	1.2892	3.8784	0.0084857	1
Biological process	GO:0099536	synaptic signaling	698	1.2985	3.8506	0.0087398	1
Biological process	GO:0022617	extracellular matrix disassembly	76	0.14138	14.146	0.0087624	1
Biological process	GO:0007409	axonogenesis	449	0.83527	4.7888	0.009199	1
Biological process	GO:0034109	homotypic cell-cell adhesion	78	0.1451	13.783	0.0092115	1
Biological process	GO:0061888	regulation of astrocyte activation	5	0.0093015	107.51	0.0092681	1
Biological process	GO:0021942	radial glia guided migration of Purkinje cell	5	0.0093015	107.51	0.0092681	1
Biological process	GO:0050975	sensory perception of touch	5	0.0093015	107.51	0.0092681	1
Biological process	GO:0071502	cellular response to temperature stimulus	5	0.0093015	107.51	0.0092681	1
Biological process	GO:1902476	chloride transmembrane transport	86	0.15999	12.501	0.011109	1
Biological process	GO:2000858	regulation of aldosterone secretion	6	0.011162	89.591	0.011112	1
Biological process	GO:0097049	motor neuron apoptotic process	7	0.013022	76.793	0.012952	1
Biological process	GO:0090091	positive regulation of extracellular matrix disassembly	7	0.013022	76.793	0.012952	1
Biological process	GO:0051258	protein polymerization	270	0.50228	5.9728	0.013528	1
Biological process	GO:0098974	postsynaptic actin cytoskeleton organization	8	0.014882	67.194	0.014789	1
Biological process	GO:0007217	tachykinin receptor signaling pathway	8	0.014882	67.194	0.014789	1
Biological process	GO:0018243	protein O-linked glycosylation via threonine	8	0.014882	67.194	0.014789	1
Biological process	GO:0006508	proteolysis	1731	3.2202	2.4843	0.011873	1
Biological process	GO:0051049	regulation of transport	1765	3.2834	2.4365	0.013274	1
	Gene Set	Description	Size	Expect	Ratio	P Value	FDR
Cellular component	GO:0031226	intrinsic component of plasma membrane	1673	2.2823	3.9434	0.00021653	0.20084
Cellular component	GO:0097225	sperm midpiece	22	0.030012	66.64	0.00040519	0.20084
Cellular component	GO:0045202	synapse	1154	1.5743	4.4465	0.00065988	0.20084
Cellular component	GO:0036477	somatodendritic compartment	826	1.1268	5.3248	0.00068372	0.20084
Cellular component	GO:0005887	integral component of plasma membrane	1596	2.1772	3.6744	0.00088065	0.20695
Cellular component	GO:0044456	synapse part	921	1.2564	4.7755	0.0012084	0.21564
Cellular component	GO:0097458	neuron part	1690	2.3055	3.47	0.0012846	0.21564
Cellular component	GO:0045177	apical part of cell	375	0.51157	7.8191	0.0015398	0.22616
Cellular component	GO:0034707	chloride channel complex	49	0.066845	29.92	0.0020169	0.24358
Cellular component	GO:0044463	cell projection part	1425	1.944	3.6009	0.0022804	0.24358
Cellular component	GO:0120038	plasma membrane bounded cell projection part	1425	1.944	3.6009	0.0022804	0.24358
Cellular component	GO:0044297	cell body	551	0.75166	5.3215	0.0061434	0.54134
Cellular component	GO:0036126	sperm flagellum	89	0.12141	16.473	0.0064967	0.54134
Cellular component	GO:0043005	neuron projection	1288	1.7571	3.4148	0.0065131	0.54134
Cellular component	GO:0097729	9+2 motile cilium	94	0.12823	15.597	0.0072216	0.54134
Cellular component	GO:0034702	ion channel complex	300	0.40925	7.3304	0.007621	0.54134
Cellular component	GO:0071438	invadopodium membrane	6	0.0081851	122.17	0.0081584	0.54134
Cellular component	GO:0030425	dendrite	608	0.82942	4.8226	0.0086549	0.54134
Cellular component	GO:0097447	dendritic tree	610	0.83215	4.8068	0.0087536	0.54134
Cellular component	GO:1902495	transmembrane transporter complex	324	0.44199	6.7874	0.0094041	0.55249
Cellular component	GO:1990351	transporter complex	332	0.45291	6.6239	0.010048	0.56224
Cellular component	GO:0005577	fibrinogen complex	8	0.010913	91.63	0.010864	0.58022
Cellular component	GO:0099026	anchored component of presynaptic membrane	9	0.012278	81.449	0.012214	0.62396
Cellular component	GO:0061827	sperm head	11	0.015006	66.64	0.014908	0.72988
Cellular component	GO:0099144	anchored component of synaptic membrane	12	0.01637	61.087	0.016253	0.76389
Cellular component	GO:0001931	uropod	13	0.017734	56.388	0.017596	0.76575
Cellular component	GO:0031254	cell trailing edge	13	0.017734	56.388	0.017596	0.76575
Cellular component	GO:0099523	presynaptic cytosol	14	0.019099	52.36	0.018937	0.79468
Cellular component	GO:0031225	anchored component of membrane	167	0.22782	8.7789	0.021559	0.84655
Cellular component	GO:0071437	invadopodium	16	0.021827	45.815	0.021614	0.84655
Cellular component	GO:0031514	motile cilium	178	0.24282	8.2364	0.02428	0.87544
Cellular component	GO:0098945	intrinsic component of presynaptic active zone membrane	19	0.025919	38.581	0.025617	0.87544
Cellular component	GO:0000145	exocyst	19	0.025919	38.581	0.025617	0.87544
Cellular component	GO:0030054	cell junction	1268	1.7298	2.8905	0.02594	0.87544
Cellular component	GO:0098793	presynapse	483	0.6589	4.5531	0.027131	0.87544
Cellular component	GO:0097223	sperm part	189	0.25783	7.7571	0.027135	0.87544
Cellular component	GO:0043025	neuronal cell body	486	0.66299	4.5249	0.027567	0.87544
Cellular component	GO:0031258	lamellipodium membrane	22	0.030012	33.32	0.029603	0.91537
Cellular component	GO:0099522	region of cytosol	24	0.03274	30.543	0.032253	0.97171
Cellular component	GO:0005912	adherens junction	538	0.73393	4.0876	0.035732	1
	Gene Set	Description	Size	Expect	Ratio	P Value	FDR
Molecular function	GO:1901981	phosphatidylinositol phosphate binding	150	0.28798	10.418	0.0029263	1
Molecular function	GO:0098632	cell-cell adhesion mediator activity	50	0.095992	20.835	0.0041299	1
Molecular function	GO:0008237	metallopeptidase activity	185	0.35517	8.4466	0.0052664	1
Molecular function	GO:0098631	cell adhesion mediator activity	59	0.11327	17.657	0.0057067	1
Molecular function	GO:0070011	peptidase activity, acting on L-amino acid peptides	610	1.1711	4.2695	0.0057323	1
Molecular function	GO:0008233	peptidase activity	634	1.2172	4.1078	0.0067336	1
Molecular function	GO:0005543	phospholipid binding	412	0.79098	5.057	0.0076527	1
Molecular function	GO:0005546	phosphatidylinositol-4,5-bisphosphate binding	70	0.13439	14.882	0.0079498	1
Molecular function	GO:0005254	chloride channel activity	74	0.14207	14.078	0.0088489	1
Molecular function	GO:0004175	endopeptidase activity	436	0.83705	4.7787	0.0093019	1
Molecular function	GO:0038064	collagen receptor activity	5	0.0095992	104.17	0.0095636	1
Molecular function	GO:0016933	extracellularly glycine-gated ion channel activity	5	0.0095992	104.17	0.0095636	1
Molecular function	GO:0016934	extracellularly glycine-gated chloride channel activity	5	0.0095992	104.17	0.0095636	1
Molecular function	GO:0035091	phosphatidylinositol binding	236	0.45308	6.6213	0.010271	1
Molecular function	GO:0008289	lipid binding	718	1.3784	3.6273	0.011213	1
Molecular function	GO:0003726	double-stranded RNA adenosine deaminase activity	6	0.011519	86.813	0.011466	1
Molecular function	GO:0005253	anion channel activity	87	0.16703	11.974	0.012068	1
Molecular function	GO:0050839	cell adhesion molecule binding	478	0.91769	4.3588	0.012719	1
Molecular function	GO:0008251	tRNA-specific adenosine deaminase activity	7	0.013439	74.411	0.013364	1
Molecular function	GO:0004465	lipoprotein lipase activity	7	0.013439	74.411	0.013364	1
Molecular function	GO:0015108	chloride transmembrane transporter activity	99	0.19006	10.523	0.015427	1
Molecular function	GO:1902936	phosphatidylinositol bisphosphate binding	100	0.19198	10.418	0.015723	1
Molecular function	GO:0004222	metalloendopeptidase activity	110	0.21118	9.4705	0.018818	1
Molecular function	GO:0008238	exopeptidase activity	110	0.21118	9.4705	0.018818	1
Molecular function	GO:0004000	adenosine deaminase activity	11	0.021118	47.352	0.020923	1
Molecular function	GO:0008239	dipeptidyl-peptidase activity	14	0.026878	37.205	0.026555	1
Molecular function	GO:0016594	glycine binding	15	0.028798	34.725	0.028426	1
Molecular function	GO:0008381	mechanosensitive ion channel activity	15	0.028798	34.725	0.028426	1
Molecular function	GO:0005159	insulin-like growth factor receptor binding	16	0.030718	32.555	0.030293	1
Molecular function	GO:0005237	inhibitory extracellular ligand-gated ion channel activity	16	0.030718	32.555	0.030293	1
Molecular function	GO:0022841	potassium ion leak channel activity	16	0.030718	32.555	0.030293	1
Molecular function	GO:0001653	peptide receptor activity	149	0.28606	6.9916	0.033047	1
Molecular function	GO:0017049	GTP-Rho binding	18	0.034557	28.938	0.034016	1
Molecular function	GO:0098641	cadherin binding involved in cell-cell adhesion	19	0.036477	27.414	0.035873	1
Molecular function	GO:0099095	ligand-gated anion channel activity	19	0.036477	27.414	0.035873	1
Molecular function	GO:0004653	polypeptide N-acetylgalactosaminyltransferase activity	19	0.036477	27.414	0.035873	1
Molecular function	GO:0022840	leak channel activity	19	0.036477	27.414	0.035873	1
Molecular function	GO:0022842	narrow pore channel activity	19	0.036477	27.414	0.035873	1
Molecular function	GO:0015103	inorganic anion transmembrane transporter activity	156	0.2995	6.6779	0.035938	1
Molecular function	GO:0016799	hydrolase activity, hydrolyzing N-glycosyl compounds	21	0.040317	24.804	0.039575	1
Molecular function	GO:0050321	tau-protein kinase activity	22	0.042237	23.676	0.041422	1
Molecular function	GO:0005158	insulin receptor binding	22	0.042237	23.676	0.041422	1
Molecular function	GO:0005216	ion channel activity	415	0.79674	3.7654	0.044606	1
Molecular function	GO:0004252	serine-type endopeptidase activity	182	0.34941	5.7239	0.047483	1
Molecular function	GO:0001972	retinoic acid binding	26	0.049916	20.034	0.048772	1
	Gene Set	Description	Size	Expect	Ratio	P Value	FDR
KEGG	hsa04080	Neuroactive ligand-receptor interaction	277	0.41906	7.1588	0.007188	1
KEGG	hsa04614	Renin-angiotensin system	23	0.034796	28.739	0.034274	1
KEGG	hsa04950	Maturity onset diabetes of the young	26	0.039334	25.423	0.038665	1
KEGG	hsa00760	Nicotinate and nicotinamide metabolism	30	0.045386	22.033	0.044491	1
KEGG	hsa00512	Mucin type O-glycan biosynthesis	31	0.046899	21.323	0.045942	1
	Gene Set	Description	Size	Expect	Ratio	P Value	FDR
Panther	P00050	Plasminogen activating cascade	15	0.033098	30.213	0.032691	1
Panther	P00008	Axon guidance mediated by Slit/Robo	18	0.039718	25.178	0.039126	1
	Gene Set	Description	Size	Expect	Ratio	P Value	FDR
Reactome	R-HSA-597592	Post-translational protein modification	1425	2.9707	2.693	0.0059842	1
Reactome	R-HSA-8866376	Reelin signalling pathway	5	0.010424	95.936	0.010382	1
Reactome	R-HSA-74713	IRS activation	5	0.010424	95.936	0.010382	1
Reactome	R-HSA-380095	Tachykinin receptors bind tachykinins	5	0.010424	95.936	0.010382	1
Reactome	R-HSA-2980736	Peptide hormone metabolism	89	0.18554	10.779	0.014561	1
Reactome	R-HSA-163125	Post-translational modification: synthesis of GPI-anchored proteins	92	0.19179	10.428	0.015506	1
Reactome	R-HSA-804914	Transport of fatty acids	8	0.016678	59.96	0.016562	1
Reactome	R-HSA-210747	Regulation of gene expression in early pancreatic precursor cells	8	0.016678	59.96	0.016562	1
Reactome	R-HSA-977225	Amyloid fiber formation	106	0.22098	9.0506	0.020256	1
Reactome	R-HSA-74749	Signal attenuation	10	0.020847	47.968	0.020661	1
Reactome	R-HSA-5173105	O-linked glycosylation	112	0.23349	8.5657	0.022456	1
Reactome	R-HSA-75072	mRNA Editing	11	0.022932	43.607	0.022705	1
Reactome	R-HSA-1474244	Extracellular matrix organization	301	0.6275	4.7809	0.023684	1
Reactome	R-HSA-1296346	Tandem pore domain potassium channels	12	0.025017	39.973	0.024744	1
Reactome	R-HSA-372708	p130Cas linkage to MAPK signaling for integrins	15	0.031271	31.979	0.030839	1
Reactome	R-HSA-354194	GRB2:SOS provides linkage to MAPK signaling for Integrins	15	0.031271	31.979	0.030839	1
Reactome	R-HSA-2022377	Metabolism of Angiotensinogen to Angiotensins	17	0.03544	28.217	0.034881	1
Reactome	R-HSA-9018519	Estrogen-dependent gene expression	150	0.31271	6.3958	0.038499	1
Reactome	R-HSA-5576886	Phase 4 - resting membrane potential	19	0.03961	25.246	0.038908	1
Reactome	R-HSA-8876725	Protein methylation	19	0.03961	25.246	0.038908	1
Reactome	R-HSA-5686938	Regulation of TLR by endogenous ligand	19	0.03961	25.246	0.038908	1
Reactome	R-HSA-422085	Synthesis, secretion, and deacylation of Ghrelin	19	0.03961	25.246	0.038908	1
Reactome	R-HSA-8939211	ESR-mediated signaling	156	0.32522	6.1498	0.041341	1
Reactome	R-HSA-140875	Common Pathway of Fibrin Clot Formation	22	0.045864	21.804	0.044917	1
	Gene Set	Description	Size	Expect	Ratio	P Value	FDR
Wikipathway	WP4148	Splicing factor NOVA regulated synaptic proteins	42	0.087906	22.752	0.0033392	1
Wikipathway	WP554	ACE Inhibitor Pathway	17	0.035581	28.105	0.035032	1
Wikipathway	WP3645	NAD+ biosynthetic pathways	22	0.046046	21.718	0.045117	1
Wikipathway	WP272	Blood Clotting Cascade	23	0.048139	20.773	0.047122	1
Wikipathway	WP334	GPCRs, Class B Secretin-like	24	0.050232	19.908	0.049124	1

## Sheet: Table S7
Table S7. Representative functions enriched in 125 up-regulated genes and related gene list.
ID: GO:0070848; Name: response to growth factor
size=690; overlap=11; expect=2.69; enrichmentRatio=4.09; PValue=6.589e-5; FDR=2.879e-1
User ID	Gene Symbol	Gene Name	Entrez Gene
LTBP1	LTBP1	latent transforming growth factor beta binding protein 1	4052
MYOCD	MYOCD	myocardin	93649
VTN	VTN	vitronectin	7448
SOX5	SOX5	SRY-box 5	6660
ERBB4	ERBB4	erb-b2 receptor tyrosine kinase 4	2066
TH	TH	tyrosine hydroxylase	7054
CLDN5	CLDN5	claudin 5	7122
FGF1	FGF1	fibroblast growth factor 1	2246
GRB10	GRB10	growth factor receptor bound protein 10	2887
TMEM204	TMEM204	transmembrane protein 204	79652
SOX2	SOX2	SRY-box 2	6657
ID: GO:0007507; Name: heart development
size=536; overlap=9; expect=2.09; enrichmentRatio=4.30; PValue=2.215e-4; FDR=2.879e-1
User ID	Gene Symbol	Gene Name	Entrez Gene
LTBP1	LTBP1	latent transforming growth factor beta binding protein 1	4052
SCN5A	SCN5A	sodium voltage-gated channel alpha subunit 5	6331
DNAH5	DNAH5	dynein axonemal heavy chain 5	1767
MYOCD	MYOCD	myocardin	93649
ERBB4	ERBB4	erb-b2 receptor tyrosine kinase 4	2066
TH	TH	tyrosine hydroxylase	7054
CLDN5	CLDN5	claudin 5	7122
CSRP3	CSRP3	cysteine and glycine rich protein 3	8048
GLI1	GLI1	GLI family zinc finger 1	2735
ID: GO:0045202; Name: synapse
size=1154; overlap=9; expect=3.74; enrichmentRatio=2.41; PValue=1.135e-2; FDR=3.438e-1
User ID	Gene Symbol	Gene Name	Entrez Gene
KCND3	KCND3	potassium voltage-gated channel subfamily D member 3	3752
CRYAB	CRYAB	crystallin alpha B	1410
PHACTR1	PHACTR1	phosphatase and actin regulator 1	221692
CNIH3	CNIH3	cornichon family AMPA receptor auxiliary protein 3	149111
ERBB4	ERBB4	erb-b2 receptor tyrosine kinase 4	2066
TH	TH	tyrosine hydroxylase	7054
ADAM22	ADAM22	ADAM metallopeptidase domain 22	53616
DLG4	DLG4	discs large MAGUK scaffold protein 4	1742
ARHGAP44	ARHGAP44	Rho GTPase activating protein 44	9912
ID: GO:0043005; Name: neuron projection
size=1288; overlap=10; expect=4.17; enrichmentRatio=2.40; PValue=7.813e-3; FDR=3.166e-1
User ID	Gene Symbol	Gene Name	Entrez Gene
KCND3	KCND3	potassium voltage-gated channel subfamily D member 3	3752
SCN5A	SCN5A	sodium voltage-gated channel alpha subunit 5	6331
TPH1	TPH1	tryptophan hydroxylase 1	7166
CRYAB	CRYAB	crystallin alpha B	1410
GLDN	GLDN	gliomedin	342035
CNIH3	CNIH3	cornichon family AMPA receptor auxiliary protein 3	149111
TH	TH	tyrosine hydroxylase	7054
ADAM22	ADAM22	ADAM metallopeptidase domain 22	53616
DLG4	DLG4	discs large MAGUK scaffold protein 4	1742
ARHGAP44	ARHGAP44	Rho GTPase activating protein 44	9912
ID: GO:0099512; Name: supramolecular fiber
size=913; overlap=8; expect=2.96; enrichmentRatio=2.70; PValue=8.820e-3; FDR=3.199e-1
User ID	Gene Symbol	Gene Name	Entrez Gene
LTBP1	LTBP1	latent transforming growth factor beta binding protein 1	4052
SCN5A	SCN5A	sodium voltage-gated channel alpha subunit 5	6331
CRYAB	CRYAB	crystallin alpha B	1410
DNAH5	DNAH5	dynein axonemal heavy chain 5	1767
PTPN20	PTPN20	protein tyrosine phosphatase, non-receptor type 20	26095
GAS7	GAS7	growth arrest specific 7	8522
COL11A2	COL11A2	collagen type XI alpha 2 chain	1302
CSRP3	CSRP3	cysteine and glycine rich protein 3	8048
ID: GO:0005794; Name: Golgi apparatus
size=1516; overlap=11; expect=4.91; enrichmentRatio=2.24; PValue=8.575e-3; FDR=3.199e-1
User ID	Gene Symbol	Gene Name	Entrez Gene
ZG16	ZG16	zymogen granule protein 16	653808
SERPINA1	SERPINA1	serpin family A member 1	5265
COL26A1	COL26A1	collagen type XXVI alpha 1 chain	136227
CAMKMT	CAMKMT	calmodulin-lysine N-methyltransferase	79823
CRYAB	CRYAB	crystallin alpha B	1410
VTN	VTN	vitronectin	7448
CNIH3	CNIH3	cornichon family AMPA receptor auxiliary protein 3	149111
RABGAP1L	RABGAP1L	RAB GTPase activating protein 1 like	9910
PHEX	PHEX	phosphate regulating endopeptidase homolog X-linked	5251
SLC26A11	SLC26A11	solute carrier family 26 member 11	284129
ATP7B	ATP7B	ATPase copper transporting beta	540
ID: GO:0005783; Name: endoplasmic reticulum
size=1861; overlap=15; expect=6.03; enrichmentRatio=2.49; PValue=6.541e-4; FDR=2.612e-1
User ID	Gene Symbol	Gene Name	Entrez Gene
LTBP1	LTBP1	latent transforming growth factor beta binding protein 1	4052
ALOX5AP	ALOX5AP	arachidonate 5-lipoxygenase activating protein	241
SERPINA1	SERPINA1	serpin family A member 1	5265
COL26A1	COL26A1	collagen type XXVI alpha 1 chain	136227
SCN5A	SCN5A	sodium voltage-gated channel alpha subunit 5	6331
VTN	VTN	vitronectin	7448
CNIH3	CNIH3	cornichon family AMPA receptor auxiliary protein 3	149111
HHAT	HHAT	hedgehog acyltransferase	55733
CYP2F1	CYP2F1	cytochrome P450 family 2 subfamily F member 1	1572
TH	TH	tyrosine hydroxylase	7054
COL11A2	COL11A2	collagen type XI alpha 2 chain	1302
PHEX	PHEX	phosphate regulating endopeptidase homolog X-linked	5251
DLG4	DLG4	discs large MAGUK scaffold protein 4	1742
TRPM8	TRPM8	transient receptor potential cation channel subfamily M member 8	79054
SLC26A11	SLC26A11	solute carrier family 26 member 11	284129
ID: GO:0005887; Name: integral component of plasma membrane
size=1596; overlap=12; expect=5.17; enrichmentRatio=2.32; PValue=4.483e-3; FDR=2.772e-1
User ID	Gene Symbol	Gene Name	Entrez Gene
KCND3	KCND3	potassium voltage-gated channel subfamily D member 3	3752
SCN5A	SCN5A	sodium voltage-gated channel alpha subunit 5	6331
CYSLTR2	CYSLTR2	cysteinyl leukotriene receptor 2	57105
CNIH3	CNIH3	cornichon family AMPA receptor auxiliary protein 3	149111
SLC2A10	SLC2A10	solute carrier family 2 member 10	81031
OPN5	OPN5	opsin 5	221391
ERBB4	ERBB4	erb-b2 receptor tyrosine kinase 4	2066
SLC11A1	SLC11A1	solute carrier family 11 member 1	6556
ADAM22	ADAM22	ADAM metallopeptidase domain 22	53616
PHEX	PHEX	phosphate regulating endopeptidase homolog X-linked	5251
DLG4	DLG4	discs large MAGUK scaffold protein 4	1742
ATP7B	ATP7B	ATPase copper transporting beta	540
ID: GO:0072559; Name: NLRP3 inflammasome complex
size=6; overlap=1; expect=0.02; enrichmentRatio=51.44; PValue=1.929e-2; FDR=4.276e-1
User ID	Gene Symbol	Gene Name	Entrez Gene
CARD8	CARD8	caspase recruitment domain family member 8	22900
ID: GO:0099568; Name: cytoplasmic region
size=479; overlap=6; expect=1.55; enrichmentRatio=3.87; PValue=4.428e-3; FDR=2.772e-1
User ID	Gene Symbol	Gene Name	Entrez Gene
SPAG16	SPAG16	sperm associated antigen 16	79582
DNAH5	DNAH5	dynein axonemal heavy chain 5	1767
CLDN5	CLDN5	claudin 5	7122
FGF1	FGF1	fibroblast growth factor 1	2246
DLG4	DLG4	discs large MAGUK scaffold protein 4	1742
GLI1	GLI1	GLI family zinc finger 1	2735
ID: GO:0004497; Name: monooxygenase activity
size=95; overlap=4; expect=0.38; enrichmentRatio=10.63; PValue=5.446e-4; FDR=5.112e-1
User ID	Gene Symbol	Gene Name	Entrez Gene
TPH1	TPH1	tryptophan hydroxylase 1	7166
CYP24A1	CYP24A1	cytochrome P450 family 24 subfamily A member 1	1591
CYP2F1	CYP2F1	cytochrome P450 family 2 subfamily F member 1	1572
TH	TH	tyrosine hydroxylase	7054

## Sheet: Table S8
Table S8. Representative functions enriched in 51 down-regulated genes and related gene list.
ID: GO:0007155; Name: cell adhesion
size=1369; overlap=9; expect=2.55; enrichmentRatio=3.53; PValue=6.350e-4; FDR=4.634e-1
User ID	Gene Symbol	Gene Name	Entrez Gene
DDR2	DDR2	discoidin domain receptor tyrosine kinase 2	4921
BST1	BST1	bone marrow stromal cell antigen 1	683
PCDHGA3	PCDHGA3	protocadherin gamma subfamily A, 3	56112
FAP	FAP	fibroblast activation protein alpha	2191
STXBP6	STXBP6	syntaxin binding protein 6	29091
FGA	FGA	fibrinogen alpha chain	2243
DAB1	DAB1	DAB1, reelin adaptor protein	1600
NTNG1	NTNG1	netrin G1	22854
ADAMTS18	ADAMTS18	ADAM metallopeptidase with thrombospondin type 1 motif 18	170692
ID: GO:0045070; Name: positive regulation of viral genome replication
size=36; overlap=2; expect=0.07; enrichmentRatio=29.86; PValue=2.029e-3; FDR=9.221e-1
User ID	Gene Symbol	Gene Name	Entrez Gene
ADARB1	ADARB1	adenosine deaminase, RNA specific B1	104
NR5A2	NR5A2	nuclear receptor subfamily 5 group A member 2	2494
ID: GO:0045202; Name: synapse
size=1154; overlap=7; expect=1.57; enrichmentRatio=4.45; PValue=6.599e-4; FDR=2.008e-1
User ID	Gene Symbol	Gene Name	Entrez Gene
TRIM9	TRIM9	tripartite motif containing 9	114088
FRMPD4	FRMPD4	FERM and PDZ domain containing 4	9758
FGA	FGA	fibrinogen alpha chain	2243
DAB1	DAB1	DAB1, reelin adaptor protein	1600
NTNG1	NTNG1	netrin G1	22854
GLRA3	GLRA3	glycine receptor alpha 3	8001
CRHR2	CRHR2	corticotropin releasing hormone receptor 2	1395
ID: GO:0097458; Name: neuron part
size=1690; overlap=8; expect=2.31; enrichmentRatio=3.47; PValue=1.285e-3; FDR=2.156e-1
User ID	Gene Symbol	Gene Name	Entrez Gene
TRIM9	TRIM9	tripartite motif containing 9	114088
TTBK1	TTBK1	tau tubulin kinase 1	84630
PACRG	PACRG	parkin coregulated	135138
FRMPD4	FRMPD4	FERM and PDZ domain containing 4	9758
DAB1	DAB1	DAB1, reelin adaptor protein	1600
NTNG1	NTNG1	netrin G1	22854
GLRA3	GLRA3	glycine receptor alpha 3	8001
CRHR2	CRHR2	corticotropin releasing hormone receptor 2	1395
ID: GO:0045177; Name: apical part of cell
size=375; overlap=4; expect=0.51; enrichmentRatio=7.82; PValue=1.540e-3; FDR=2.262e-1
User ID	Gene Symbol	Gene Name	Entrez Gene
DDR2	DDR2	discoidin domain receptor tyrosine kinase 2	4921
FAP	FAP	fibroblast activation protein alpha	2191
DAB1	DAB1	DAB1, reelin adaptor protein	1600
REN	REN	renin	5972
ID: GO:0031226; Name: intrinsic component of plasma membrane
size=1673; overlap=9; expect=2.28; enrichmentRatio=3.94; PValue=2.165e-4; FDR=2.008e-1
User ID	Gene Symbol	Gene Name	Entrez Gene
TACR1	TACR1	tachykinin receptor 1	6869
KCNK4	KCNK4	potassium two pore domain channel subfamily K member 4	50801
DDR2	DDR2	discoidin domain receptor tyrosine kinase 2	4921
SLC35G2	SLC35G2	solute carrier family 35 member G2	80723
BST1	BST1	bone marrow stromal cell antigen 1	683
PCDHGA3	PCDHGA3	protocadherin gamma subfamily A, 3	56112
NTNG1	NTNG1	netrin G1	22854
GLRA3	GLRA3	glycine receptor alpha 3	8001
CRHR2	CRHR2	corticotropin releasing hormone receptor 2	1395
ID: GO:0034707; Name: chloride channel complex
size=49; overlap=2; expect=0.07; enrichmentRatio=29.92; PValue=2.017e-3; FDR=2.436e-1
User ID	Gene Symbol	Gene Name	Entrez Gene
BEST3	BEST3	bestrophin 3	144453
GLRA3	GLRA3	glycine receptor alpha 3	8001
ID: GO:0000145; Name: exocyst
size=19; overlap=1; expect=0.03; enrichmentRatio=38.58; PValue=2.562e-2; FDR=8.754e-1
User ID	Gene Symbol	Gene Name	Entrez Gene
STXBP6	STXBP6	syntaxin binding protein 6	29091
